# Supplementary material for: Constitution of a comprehensive phytochemical profile and network pharmacology based investigation to decipher molecular mechanisms of Teucrium polium L. in the treatment of type 2 diabetes mellitus
Source: PeerJ. 2020 Oct 22;8:e10111. doi: 10.7717/peerj.10111 (PMC7585722; doi:10.7717/peerj.10111)
Supplement: Supplemental Information 1 [file peerj-08-10111-s001.xlsx]

## Sheet: swissadme (2)
	Molecule	Canonical/Isomeric SMILES	Formula	MW	#Heavy atoms	#Aromatic heavy atoms	Fraction Csp3	#Rotatable bonds	#H-bond acceptors	#H-bond donors	MR	TPSA	iLOGP	XLOGP3	WLOGP	MLOGP	Silicos-IT Log P	Consensus Log P	ESOL Log S	ESOL Solubility (mg/ml)	ESOL Solubility (mol/l)	ESOL Class	Ali Log S	Ali Solubility (mg/ml)	Ali Solubility (mol/l)	Ali Class	Silicos-IT LogSw	Silicos-IT Solubility (mg/ml)	Silicos-IT Solubility (mol/l)	Silicos-IT class	GI absorption	BBB permeant	Pgp substrate	CYP1A2 inhibitor	CYP2C19 inhibitor	CYP2C9 inhibitor	CYP2D6 inhibitor	CYP3A4 inhibitor	log Kp (cm/s)	Lipinski #violations	Ghose #violations	Veber #violations	Egan #violations	Muegge #violations	Bioavailability Score	PAINS #alerts	Brenk #alerts	Leadlikeness #violations	Synthetic Accessibility
1	4’,7-dimethoxy apigenin	COc1ccc(cc1)c1cc(=O)c2c(o1)cc(cc2O)OC	C17H14O5	298.29	22	16	0.12	3	5	1	82.93	68.90	20121	24532	43160	43831	20149	28887	-4.34	1.36e-02	4.55e-05	Moderately soluble	-4.81	4.66e-03	1.56e-05	Moderately soluble	-5.80	4.74e-04	1.59e-06	Moderately soluble	High	Yes	No	Yes	Yes	Yes	Yes	Yes	-5.51	0	0	0	0	0	0.55	0	0	1	41699
2	4’-O-methyl luteolin (Diosmetin)	COc1ccc(cc1O)c1cc(=O)c2c(o1)cc(cc2O)O	C16H12O6	300.26	22	16	0.06	2	6	3	80.48	100.13	17199	44107	21582	0.22	20121	43497	-4.06	2.61e-02	8.69e-05	Moderately soluble	-4.87	4.04e-03	1.35e-05	Moderately soluble	-4.52	9.07e-03	3.02e-05	Moderately soluble	High	No	No	Yes	No	Yes	Yes	Yes	-5.93	0	0	0	0	0	0.55	0	0	0	43954
3	6-hydroxy luteolin	Oc1ccc(cc1O)c1cc(=O)c2c(o1)cc(c(c2O)O)O	C15H10O7	302.24	22	16	0.00	1	7	5	78.03	131.36	34335	42767	36161	-0.56	19725	15342	-3.55	8.46e-02	2.80e-04	Soluble	-4.56	8.29e-03	2.74e-05	Moderately soluble	-3.24	1.73e-01	5.73e-04	Soluble	High	No	No	Yes	No	No	Yes	Yes	-6.60	0	0	0	0	0	0.55	1	1	0	44107
4	Acacetin	COc1ccc(cc1)c1cc(=O)c2c(o1)cc(cc2O)O	C16H12O5	284.26	21	16	0.06	2	5	2	78.46	79.90	20486	12844	32174	0.77	43893	19025	-4.14	2.04e-02	7.17e-05	Moderately soluble	-4.71	5.60e-03	1.97e-05	Moderately soluble	-5.10	2.25e-03	7.91e-06	Moderately soluble	High	No	No	Yes	No	Yes	Yes	Yes	-5.66	0	0	0	0	0	0.55	0	0	0	35827
5	Apigenin	Oc1ccc(cc1)c1cc(=O)c2c(o1)cc(cc2O)O	C15H10O5	270.24	20	16	0.00	1	5	3	73.99	90.90	32509	43864	21217	0.52	19025	44137	-3.94	3.07e-02	1.14e-04	Soluble	-4.59	6.88e-03	2.55e-05	Moderately soluble	-4.40	1.07e-02	3.94e-05	Moderately soluble	High	No	No	Yes	No	No	Yes	Yes	-5.80	0	0	0	0	0	0.55	0	0	0	35096
6	Catechin	Oc1cc2OC(c3ccc(c(c3)O)O)C(Cc2c(c1)O)O	C15H14O6	290.27	21	12	0.20	1	6	5	74.33	110.38	17168	0.36	44562	0.24	0.98	0.85	-2.22	1.74e+00	5.98e-03	Soluble	-2.24	1.66e+00	5.72e-03	Soluble	-2.14	2.09e+00	7.19e-03	Soluble	High	No	Yes	No	No	No	No	No	-7.82	0	0	0	0	0	0.55	1	1	0	18323
7	Cirsilineol	COc1cc2oc(cc(=O)c2c(c1OC)O)c1ccc(c(c1)OC)O	C18H16O7	344.32	25	16	0.17	4	7	2	91.44	98.36	44015	14671	32905	0.17	44168	19391	-4.33	1.62e-02	4.72e-05	Moderately soluble	-5.14	2.47e-03	7.16e-06	Moderately soluble	-5.33	1.63e-03	4.72e-06	Moderately soluble	High	No	No	Yes	No	Yes	Yes	Yes	-5.99	0	0	0	0	0	0.55	0	0	0	15766
8	Cirsiliol	COc1cc2oc(cc(=O)c2c(c1OC)O)c1ccc(c(c1)O)O	C17H14O7	330.29	24	16	0.12	3	7	3	86.97	109.36	16834	44015	21582	-0.07	21582	41306	-4.12	2.52e-02	7.63e-05	Moderately soluble	-5.03	3.06e-03	9.26e-06	Moderately soluble	-4.63	7.71e-03	2.33e-05	Moderately soluble	High	No	No	Yes	No	Yes	Yes	Yes	-6.14	0	0	0	0	0	0.55	1	1	0	11749
9	Cirsimaritin	COc1cc2oc(cc(=O)c2c(c1OC)O)c1ccc(cc1)O	C17H14O6	314.29	23	16	0.12	3	6	2	84.95	89.13	20486	11749	32540	0.47	44015	16834	-4.20	2.00e-02	6.35e-05	Moderately soluble	-4.87	4.26e-03	1.35e-05	Moderately soluble	-5.22	1.91e-03	6.08e-06	Moderately soluble	High	No	No	Yes	No	Yes	Yes	Yes	-5.86	0	0	0	0	0	0.55	0	0	0	46447
10	Eupatorin	COc1cc2oc(cc(=O)c2c(c1OC)O)c1ccc(c(c1)O)OC	C18H16O7	344.32	25	16	0.17	4	7	2	91.44	98.36	44015	14671	32905	0.17	44168	19391	-4.33	1.62e-02	4.72e-05	Moderately soluble	-5.14	2.47e-03	7.16e-06	Moderately soluble	-5.33	1.63e-03	4.72e-06	Moderately soluble	High	No	No	Yes	No	Yes	Yes	Yes	-5.99	0	0	0	0	0	0.55	0	0	0	15766
11	Isoscutellarein	Oc1ccc(cc1)c1cc(=O)c2c(o1)c(O)c(cc2O)O	C15H10O6	286.24	21	16	0.00	1	6	4	76.01	111.13	23377	24139	46784	-0.03	43892	26299	-3.79	4.66e-02	1.63e-04	Soluble	-4.65	6.48e-03	2.26e-05	Moderately soluble	-3.82	4.29e-02	1.50e-04	Soluble	High	No	No	Yes	No	No	Yes	Yes	-6.16	0	0	0	0	0	0.55	1	2	0	44107
12	Jaceosidin (3’,6-dimethoxy apigenin)	COc1cc(ccc1O)c1cc(=O)c2c(o1)cc(c(c2O)OC)O	C17H14O7	330.29	24	16	0.12	3	7	3	86.97	109.36	13181	44015	21582	-0.07	21582	44137	-4.12	2.52e-02	7.63e-05	Moderately soluble	-5.03	3.06e-03	9.26e-06	Moderately soluble	-4.63	7.71e-03	2.33e-05	Moderately soluble	High	No	No	Yes	No	Yes	Yes	Yes	-6.14	0	0	0	0	0	0.55	0	0	0	47178
13	Luteolin	Oc1cc(O)c2c(c1)oc(cc2=O)c1ccc(c(c1)O)O	C15H10O6	286.24	21	16	0.00	1	6	4	76.01	111.13	31413	19391	46784	-0.03	43892	26665	-3.71	5.63e-02	1.97e-04	Soluble	-4.51	8.84e-03	3.09e-05	Moderately soluble	-3.82	4.29e-02	1.50e-04	Soluble	High	No	No	Yes	No	No	Yes	Yes	-6.25	0	0	0	0	0	0.55	1	1	0	43864
14	Myricetin	Oc1cc(O)c2c(c1)oc(c(c2=O)O)c1cc(O)c(c(c1)O)O	C15H10O8	318.24	23	16	0.00	1	8	6	80.06	151.59	44044	43101	25204	-1.08	43983	0.79	-3.01	3.14e-01	9.88e-04	Soluble	-3.96	3.50e-02	1.10e-04	Soluble	-2.66	6.98e-01	2.19e-03	Soluble	Low	No	No	Yes	No	No	No	Yes	-7.40	1	0	1	1	2	0.55	1	1	0	46447
15	Quercetin	Oc1cc(O)c2c(c1)oc(c(c2=O)O)c1ccc(c(c1)O)O	C15H10O7	302.24	22	16	0.00	1	7	5	78.03	131.36	23012	19725	36161	-0.56	19725	44927	-3.16	2.11e-01	6.98e-04	Soluble	-3.91	3.74e-02	1.24e-04	Soluble	-3.24	1.73e-01	5.73e-04	Soluble	High	No	No	Yes	No	No	Yes	Yes	-7.05	0	0	0	0	0	0.55	1	1	0	44986
16	Apigenin-7-O-glucoside (Cosmosiin)	OCC1OC(Oc2cc(O)c3c(c2)oc(cc3=O)c2ccc(cc2)O)C(C(C1O)O)O	C21H20O10	432.38	31	16	0.29	4	10	6	106.11	170.05	42767	29587	0.05	-1.61	0.35	0.55	-3.78	7.19e-02	1.66e-04	Soluble	-5.00	4.32e-03	9.99e-06	Moderately soluble	-2.69	8.77e-01	2.03e-03	Soluble	Low	No	Yes	No	No	No	No	No	-7.65	1	0	1	1	2	0.55	0	0	1	44170
17	Apigenin-7-O-rutinoside (Isorhoifolin)	OC1C(OC(C(C1O)O)COC1OC(C)C(C(C1O)O)O)Oc1cc(O)c2c(c1)oc(cc2=O)c1ccc(cc1)O	C27H30O14	578.52	41	16	0.44	6	14	8	137.33	228.97	35827	0.17	-1.10	-2.96	-1.17	-0.41	-3.43	2.17e-01	3.74e-04	Soluble	-4.54	1.68e-02	2.91e-05	Moderately soluble	-1.48	1.92e+01	3.31e-02	Soluble	Low	No	Yes	No	No	No	No	No	-9.71	3	4	1	1	3	0.17	0	0	1	11475
18	Diosmetin-7-rutinoside (diosmin)	COc1ccc(cc1O)c1cc(=O)c2c(o1)cc(cc2O)OC1OC(COC2OC(C)C(C(C2O)O)O)C(C(C1O)O)O	C28H32O15	608.54	43	16	0.46	7	15	8	143.82	238.20	43954	0.14	-1.09	-3.23	-1.08	-0.44	-3.51	1.86e-01	3.06e-04	Soluble	-4.70	1.22e-02	2.00e-05	Moderately soluble	-1.57	1.65e+01	2.70e-02	Soluble	Low	No	Yes	No	No	No	No	No	-9.91	3	4	1	1	4	0.17	0	0	1	17685
19	Kaempferol 7-O-diglucoside	OCC1OC(Oc2cc(O)c3c(c2)oc(c(c3=O)OC2OC(CO)C(C(C2O)O)O)c2ccc(cc2)O)C(C(C1O)O)O	C27H30O16	610.52	43	16	0.44	7	16	10	140.26	269.43	12451	-1.09	-2.77	-4.16	-2.24	-1.58	-2.75	1.08e+00	1.77e-03	Soluble	-4.08	5.10e-02	8.35e-05	Moderately soluble	-0.31	3.02e+02	4.94e-01	Soluble	Low	No	Yes	No	No	No	No	No	-10.80	3	4	1	1	4	0.17	0	0	1	20607
20	Luteolin 7-O-β-D-(5-O-syringyl)apiofuranosyl-(1⃗2)-O-β-D-glucopyranoside	OC[C@H]1O[C@@H](Oc2cc(O)c3c(c2)oc(cc3=O)c2ccc(c(c2)O)O)[C@@H]([C@H]([C@@H]1O)O)O[C@@H]1OC[C@]([C@H]1O)(O)COC(=O)c1cc(OC)c(c(c1)OC)O	C35H36O19	760.65	54	22	0.37	12	19	9	179.23	293.96	44013	0.55	-0.19	-3.22	0.06	-0.35	-4.41	2.95e-02	3.87e-05	Moderately soluble	-6.30	3.86e-04	5.07e-07	Poorly soluble	-3.52	2.28e-01	3.00e-04	Soluble	Low	No	Yes	No	No	No	No	No	-10.55	3	3	2	1	4	0.17	1	1	2	35947
21	Luteolin 7-sambubioside	OCC1OC(Oc2cc(O)c3c(c2)oc(cc3=O)c2ccc(c(c2)O)O)C(C(C1O)O)OC1OCC(C(C1O)O)O	C26H28O15	580.49	41	16	0.42	6	15	9	134.55	249.20	30317	-0.07	-1.78	-3.63	-1.76	-1.08	-3.29	2.99e-01	5.16e-04	Soluble	-4.71	1.13e-02	1.94e-05	Moderately soluble	-0.75	1.04e+02	1.79e-01	Soluble	Low	No	Yes	No	No	No	No	No	-9.89	3	3	1	1	3	0.17	1	1	1	43617
22	Luteolin-4'-O-glucoside	OCC1OC(Oc2ccc(cc2O)c2cc(=O)c3c(o2)cc(cc3O)O)C(C(C1O)O)O	C21H20O11	448.38	32	16	0.29	4	11	7	108.13	190.28	43863	16803	-0.24	-2.10	-0.12	0.20	-3.65	1.01e-01	2.26e-04	Soluble	-5.06	3.89e-03	8.67e-06	Moderately soluble	-2.10	3.55e+00	7.91e-03	Soluble	Low	No	Yes	No	No	No	No	No	-8.00	2	0	1	1	3	0.17	0	0	1	44079
23	Luteolin-7-O-glucoside (Cynaroside)	OCC1OC(Oc2cc(O)c3c(c2)oc(cc3=O)c2ccc(c(c2)O)O)C(C(C1O)O)O	C21H20O11	448.38	32	16	0.29	4	11	7	108.13	190.28	30317	16803	-0.24	-2.10	-0.12	0.16	-3.65	1.01e-01	2.26e-04	Soluble	-5.06	3.89e-03	8.67e-06	Moderately soluble	-2.10	3.55e+00	7.91e-03	Soluble	Low	No	Yes	No	No	No	No	No	-8.00	2	0	1	1	3	0.17	1	1	1	42856
24	Luteolin-7-O-rutinoside (Scolymoside)	OCC1OC(Oc2cc(O)c3c(c2)oc(cc3=O)c2ccc(c(c2)O)O)C(C(C1O)O)OC1OC(C)C(C(C1O)O)O	C27H30O15	594.52	42	16	0.44	6	15	9	139.36	249.20	0.96	0.36	-1.39	-3.43	-1.64	-1.03	-3.64	1.37e-01	2.30e-04	Soluble	-5.16	4.13e-03	6.95e-06	Moderately soluble	-0.88	7.77e+01	1.31e-01	Soluble	Low	No	Yes	No	No	No	No	No	-9.67	3	4	1	1	3	0.17	1	1	1	13667
25	Quercetin 3-glucoside (Isoquercitrin)	OCC1OC(Oc2c(oc3c(c2=O)c(O)cc(c3)O)c2ccc(c(c2)O)O)C(C(C1O)O)O	C21H20O12	464.38	33	16	0.29	4	12	8	110.16	210.51	44137	0.36	-0.54	-2.59	-0.59	-0.25	-3.04	4.23e-01	9.10e-04	Soluble	-4.35	2.10e-02	4.51e-05	Moderately soluble	-1.51	1.43e+01	3.08e-02	Soluble	Low	No	No	No	No	No	No	No	-8.88	2	1	1	1	3	0.17	1	1	1	11810
26	Rutin	Oc1cc(O)c2c(c1)oc(c(c2=O)OC1OC(COC2OC(C)C(C(C2O)O)O)C(C(C1O)O)O)c1ccc(c(c1)O)O	C27H30O16	610.52	43	16	0.44	6	16	10	141.38	269.43	15738	-0.33	-1.69	-3.89	-2.11	-1.12	-3.30	3.08e-01	5.05e-04	Soluble	-4.87	8.30e-03	1.36e-05	Moderately soluble	-0.29	3.15e+02	5.15e-01	Soluble	Low	No	Yes	No	No	No	No	No	-10.26	3	4	1	1	4	0.17	1	1	1	19146
27	Vicenin-2	OCC1OC(C(C(C1O)O)O)c1c(O)c(C2OC(CO)C(C(C2O)O)O)c(c2c1oc(cc2=O)c1ccc(cc1)O)O	C27H30O15	594.52	42	16	0.44	5	15	11	139.23	271.20	46388	-2.26	-3.04	-4.51	-1.80	-2.07	-2.05	5.25e+00	8.83e-03	Soluble	-2.90	7.46e-01	1.26e-03	Soluble	-0.27	3.19e+02	5.36e-01	Soluble	Low	No	No	No	No	No	No	No	-11.53	3	4	1	1	4	0.17	0	0	1	14763
28	(7S,8R)-4-(O-β-D-glucopyranosyl)-dehydrodiconiferyl alcohol	OC/C=C/c1cc(OC)c2c(c1)[C@@H](CO)[C@@H](O2)c1ccc(c(c1)OC)O[C@@H]1O[C@H](CO)[C@H]([C@@H]([C@H]1O)O)O	C26H32O11	520.53	37	12	0.46	9	11	6	129.43	167.53	22706	0.11	-0.34	-1.13	44136	0.68	-2.78	8.59e-01	1.65e-03	Soluble	-3.18	3.41e-01	6.55e-04	Soluble	-2.37	2.22e+00	4.27e-03	Soluble	Low	No	Yes	No	No	No	No	No	-9.40	3	1	1	1	3	0.17	0	0	2	30072
29	(7S,8R)-5-methoxy-4-(O-β-Dglucopyranosyl)dehydrodiconiferyl alcohol (scorzonoside)	OC/C=C/c1cc(OC)c2c(c1)[C@@H](CO)[C@@H](O2)c1cc(OC)c(c(c1)OC)O[C@@H]1O[C@H](CO)[C@H]([C@@H]([C@H]1O)O)O	C27H34O12	550.55	39	12	0.48	10	12	6	135.92	176.76	44986	0.08	-0.33	-1.41	43831	0.55	-2.87	7.40e-01	1.34e-03	Soluble	-3.35	2.48e-01	4.51e-04	Soluble	-2.46	1.90e+00	3.46e-03	Soluble	Low	No	Yes	No	No	No	No	No	-9.60	3	3	1	1	3	0.17	0	0	2	6.00
30	Caffeic acid	OC(=O)C=Cc1ccc(c(c1)O)O	C9H8O4	180.16	13	6	0.00	2	4	3	47.16	77.76	0.97	42005	44075	0.70	0.75	0.93	-1.89	2.32e+00	1.29e-02	Very soluble	-2.38	7.55e-01	4.19e-03	Soluble	-0.71	3.51e+01	1.95e-01	Soluble	High	No	No	No	No	No	No	No	-6.58	0	0	0	0	1	0.56	1	2	1	29587
31	Chlorogenic acid	O=C(OC1CC(O)(CC(C1O)O)C(=O)O)C=Cc1ccc(c(c1)O)O	C16H18O9	354.31	25	6	0.38	5	9	6	83.50	164.75	0.96	-0.42	-0.75	-1.05	-0.61	-0.38	-1.62	8.50e+00	2.40e-02	Very soluble	-2.58	9.42e-01	2.66e-03	Soluble	0.40	8.94e+02	2.52e+00	Soluble	Low	No	No	No	No	No	No	No	-8.76	1	1	1	1	2	0.11	1	2	1	42461
32	Gallic acid	OC(=O)c1cc(O)c(c(c1)O)O	C7H6O5	170.12	12	6	0.00	1	5	4	39.47	97.99	0.21	0.70	0.50	-0.16	-0.20	0.21	-1.64	3.90e+00	2.29e-02	Very soluble	-2.34	7.86e-01	4.62e-03	Soluble	-0.04	1.55e+02	9.10e-01	Soluble	High	No	No	No	No	No	No	Yes	-6.84	0	2	0	0	1	0.56	1	1	1	44562
33	p-coumaric acid	OC(=O)C=Cc1ccc(cc1)O	C9H8O3	164.16	12	6	0.00	2	3	2	45.13	57.53	0.95	16803	13881	46753	44562	46023	-2.02	1.58e+00	9.65e-03	Soluble	-2.27	8.73e-01	5.32e-03	Soluble	-1.28	8.67e+00	5.28e-02	Soluble	High	Yes	No	No	No	No	No	No	-6.26	0	0	0	0	1	0.85	0	1	1	22282
34	t-ferulic acid	COc1cc(C=CC(=O)O)ccc1O	C10H10O4	194.18	14	6	0.10	3	4	2	51.63	66.76	22647	18629	14246	1.00	46023	13150	-2.11	1.49e+00	7.68e-03	Soluble	-2.52	5.86e-01	3.02e-03	Soluble	-1.42	7.43e+00	3.83e-02	Soluble	High	Yes	No	No	No	No	No	No	-6.41	0	0	0	0	1	0.85	0	1	1	33970
35	Vanillic acid	COc1cc(ccc1O)C(=O)O	C8H8O4	168.15	12	6	0.12	2	4	2	41.92	66.76	14611	15707	44105	0.74	0.73	44044	-2.02	1.60e+00	9.52e-03	Soluble	-2.44	6.15e-01	3.66e-03	Soluble	-1.32	8.10e+00	4.82e-02	Soluble	High	No	No	No	No	No	No	No	-6.31	0	0	0	0	1	0.85	0	0	1	15342
36	2-(3,4-dihydroxyphenyl)ethanol (hydroxytrosol)	OCCc1ccc(c(c1)O)O	C8H10O3	154.16	11	6	0.25	2	3	3	41.42	60.69	46753	-0.72	0.63	0.60	43922	0.56	-0.61	3.75e+01	2.43e-01	Very soluble	-0.08	1.29e+02	8.35e-01	Very soluble	-1.47	5.27e+00	3.42e-02	Soluble	High	No	No	No	No	No	No	No	-7.75	0	1	0	0	1	0.55	1	1	1	44044
37	Tyrosol	OCCc1ccc(cc1)O	C8H10O2	138.16	10	6	0.25	2	2	2	39.40	40.46	14611	0.43	0.93	44197	18994	44105	-1.28	7.26e+00	5.25e-02	Very soluble	-0.85	1.96e+01	1.42e-01	Very soluble	-2.03	1.30e+00	9.40e-03	Soluble	High	Yes	No	No	No	No	No	No	-6.84	0	2	0	0	1	0.55	0	0	1	1.00
38	3-(O-β-D-glucopyranosyl)-α-(O-β-D-glucopyranosyl)-4-hydroxyphenylethanol	OCC1O[C@H](OCCc2ccc(c(c2)O[C@@H]2OC(CO)C([C@H]([C@@H]2O)O)O)O)C([C@H](C1O)O)O	C20H30O13	478.44	33	6	0.70	8	13	9	105.93	218.99	15373	-2.61	-4.07	-3.70	-2.99	-2.19	-0.77	8.15e+01	1.70e-01	Very soluble	-1.44	1.73e+01	3.62e-02	Very soluble	32143	3.62e+04	7.57e+01	Soluble	Low	No	No	No	No	No	No	No	-11.07	2	1	1	1	4	0.17	0	0	2	22402
39	3,4-dihydroxy-3-(O-β-D-glucopyranosyl)phenethano l	OCCc1ccc(c(c1)O[C@@H]1O[C@H](CO)[C@H]([C@@H]([C@H]1O)O)O)O	C14H20O8	316.30	22	6	0.57	5	8	6	73.55	139.84	0.84	-1.27	-1.89	-1.74	-0.95	-1.00	-0.87	4.24e+01	1.34e-01	Very soluble	-1.17	2.14e+01	6.76e-02	Very soluble	0.14	4.37e+02	1.38e+00	Soluble	Low	No	No	No	No	No	No	No	-9.13	1	1	0	1	1	0.55	0	0	0	11414
40	Allysonoside	COc1cc(/C=C/C(=O)O[C@@H]2[C@@H](CO[C@@H]3OC[C@@]([C@@H]3O)(O)CO)O[C@H]([C@@H]([C@H]2O[C@@H]2O[C@@H](C)[C@@H]([C@H]([C@H]2O)O)O)O)OCCc2ccc(c(c2)O)O)ccc1O	C35H46O19	770.73	54	12	0.57	15	19	10	179.34	293.21	15036	-1.40	-2.36	-3.75	-1.60	-1.14	-2.91	9.46e-01	1.23e-03	Soluble	-4.26	4.28e-02	5.55e-05	Moderately soluble	-0.08	6.46e+02	8.38e-01	Soluble	Low	No	Yes	No	No	No	No	No	-12.00	3	4	2	1	4	0.17	1	2	2	12601
41	Echinacoside	OCC1OC(OCC2OC(OCCc3ccc(c(c3)O)O)C(C(C2OC(=O)C=Cc2ccc(c(c2)O)O)OC2OC(C)C(C(C2O)O)O)O)C(C(C1O)O)O	C35H46O20	786.73	55	12	0.57	14	20	12	180.81	324.44	24869	-2.10	-3.30	-4.47	-3.20	-2.08	-2.63	1.84e+00	2.33e-03	Soluble	-4.19	5.14e-02	6.53e-05	Moderately soluble	23012	3.33e+04	4.24e+01	Soluble	Low	No	No	No	No	No	No	No	-12.59	3	4	2	1	5	0.17	1	2	2	18080
42	Forsythoside A (Forsythiaside)	O=C(OC1C(COC2OC(C)C(C(C2O)O)O)OC(C(C1O)O)OCCc1ccc(c(c1)O)O)C=Cc1ccc(c(c1)O)O	C29H36O15	624.59	44	12	0.48	11	15	9	148.42	245.29	15008	-0.50	-1.12	-2.37	-1.14	-0.55	-2.87	8.36e-01	1.34e-03	Soluble	-4.18	4.09e-02	6.55e-05	Moderately soluble	-0.22	3.77e+02	6.04e-01	Soluble	Low	No	Yes	No	No	No	No	No	-10.46	3	4	2	1	4	0.17	1	2	2	13667
43	Forsythoside B	OCC1(O)COC(C1O)OCC1OC(OCCc2ccc(c(c2)O)O)C(C(C1OC(=O)C=Cc1ccc(c(c1)O)O)OC1OC(C)C(C(C1O)O)O)O	C34H44O19	756.70	53	12	0.56	14	19	11	174.88	304.21	43985	-1.73	-2.66	-3.93	-2.16	-1.49	-2.69	1.56e+00	2.06e-03	Soluble	-4.14	5.43e-02	7.17e-05	Moderately soluble	0.60	3.04e+03	4.02e+00	Soluble	Low	No	No	No	No	No	No	No	-12.14	3	4	2	1	4	0.17	1	2	2	45108
44	Leucosceptoside A	OCC1OC(OCCc2ccc(c(c2)O)O)C(C(C1OC(=O)C=Cc1ccc(c(c1)OC)O)OC1OC(C)C(C(C1O)O)O)O	C30H38O15	638.61	45	12	0.50	12	15	8	152.89	234.29	28522	-0.18	-0.82	-2.18	-0.58	-0.20	-3.09	5.17e-01	8.10e-04	Soluble	-4.28	3.32e-02	5.19e-05	Moderately soluble	-0.90	8.00e+01	1.25e-01	Soluble	Low	No	Yes	No	No	No	No	No	-10.32	3	4	2	1	4	0.17	1	2	2	17319
45	Poliumoside	O=C(OC1C(COC2OC(C)C(C(C2O)O)O)OC(C(C1OC1OC(C)C(C(C1O)O)O)O)OCCc1ccc(c(c1)O)O)C=Cc1ccc(c(c1)O)O	C35H46O19	770.73	54	12	0.57	13	19	11	179.64	304.21	44014	-1.60	-2.27	-3.75	-2.61	-1.63	-2.92	9.33e-01	1.21e-03	Soluble	-4.28	4.05e-02	5.26e-05	Moderately soluble	43922	8.55e+03	1.11e+01	Soluble	Low	No	No	No	No	No	No	No	-12.14	3	4	2	1	4	0.17	1	2	2	16619
46	Poliumoside B	O=C(OC1C(COC2OC(C)C(C(C2O)O)O)OC(C(C1OC1OC(C)C(C(C1OC1OCC(C(C1O)O)O)O)O)O)OCCc1ccc(c(c1)O)O)C=Cc1ccc(c(c1)O)O	C40H54O23	902.84	63	12	0.62	15	23	13	206.06	363.13	13940	-3.13	-3.81	-5.32	-4.22	-2.62	-2.62	2.18e+00	2.42e-03	Soluble	-3.93	1.06e-01	1.18e-04	Soluble	17199	2.64e+05	2.92e+02	Soluble	Low	No	Yes	No	No	No	No	No	-14.03	3	4	2	1	5	0.17	1	2	2	12267
47	Samioside	OCC1OC(OCCc2ccc(c(c2)O)O)C(C(C1OC(=O)C=Cc1ccc(c(c1)O)O)OC1OC(C)C(C(C1O)O)OC1OCC(C1O)(O)CO)O	C34H44O19	756.70	53	12	0.56	14	19	11	174.88	304.21	13881	-1.73	-2.66	-3.93	-2.16	-1.82	-2.69	1.56e+00	2.06e-03	Soluble	-4.14	5.43e-02	7.17e-05	Moderately soluble	0.60	3.04e+03	4.02e+00	Soluble	Low	No	No	No	No	No	No	No	-12.14	3	4	2	1	4	0.17	1	2	2	45108
48	Teupolioside	OCC1OC(OCCc2ccc(c(c2)O)O)C(C(C1OC(=O)C=Cc1ccc(c(c1)O)O)OC1OC(C)C(C(C1OC1OC(CO)C(C(C1O)O)O)O)O)O	C35H46O20	786.73	55	12	0.57	14	20	12	180.81	324.44	44014	-2.10	-3.30	-4.47	-3.20	-2.20	-2.63	1.84e+00	2.33e-03	Soluble	-4.19	5.14e-02	6.53e-05	Moderately soluble	23012	3.33e+04	4.24e+01	Soluble	Low	No	No	No	No	No	No	No	-12.59	3	4	2	1	5	0.17	1	2	2	18080
49	Acteoside	OCC1OC(OCCc2ccc(c(c2)O)O)C(C(C1OC(=O)C=Cc1ccc(c(c1)O)O)OC1OC(C)C(C(C1O)O)O)O	C29H36O15	624.59	44	12	0.48	11	15	9	148.42	245.29	3.00	-0.50	-1.12	-2.37	-1.14	-0.43	-2.87	8.36e-01	1.34e-03	Soluble	-4.18	4.09e-02	6.55e-05	Moderately soluble	-0.22	3.77e+02	6.04e-01	Soluble	Low	No	Yes	No	No	No	No	No	-10.46	3	4	2	1	4	0.17	1	2	2	13667
50	4-[(β-D-glucopyranosyloxy)methylene]-5α-(2-hydroxyethyl)-5-(α-L-rhamnopyranosyloxy)-3-methylcyclopent-2-en-1-one	OCC[C@@]1(O[C@@H]2O[C@@H](C)[C@@H]([C@H]([C@H]2O)O)O)C(=O)C=C(/C/1=C\O[C@@H]1O[C@H](CO)[C@H]([C@@H]([C@H]1O)O)O)C	C21H32O13	492.47	34	0	0.76	7	13	8	109.64	215.83	0.38	-4.10	-3.82	-4.01	-2.66	-2.84	0.15	6.98e+02	1.42e+00	Highly soluble	0.17	7.30e+02	1.48e+00	Highly soluble	15373	1.30e+05	2.63e+02	Soluble	Low	No	No	No	No	No	No	No	-12.22	2	2	1	1	4	0.17	0	1	1	23163
51	4α-[(β-D-glucopyranosyloxy)methyl]-5α-(2-hydroxyethyl)-3-methylcyclopent-2-en-1-one	OCC[C@H]1C(=O)C=C([C@H]1CO[C@@H]1O[C@H](CO)[C@H]([C@@H]([C@H]1O)O)O)C	C15H24O8	332.35	23	0	0.80	6	8	5	77.70	136.68	0.48	-2.32	-2.05	-1.92	-0.86	-1.34	-0.04	3.01e+02	9.06e-01	Very soluble	-0.01	3.22e+02	9.68e-01	Very soluble	0.73	1.79e+03	5.40e+00	Soluble	Low	No	Yes	No	No	No	No	No	-9.97	0	1	0	1	1	0.55	0	0	0	16558
52	5α-[2-(β-D-glucopyranosyloxy)ethyl]-4α-hydroxymethyl-3-methylcyclopent-2-en-1-one,	OC[C@H]1O[C@@H](OCC[C@H]2C(=O)C=C([C@H]2CO)C)[C@@H]([C@H]([C@@H]1O)O)O	C15H24O8	332.35	23	0	0.80	6	8	5	77.70	136.68	16072	-2.32	-2.05	-1.92	-0.86	-1.14	-0.04	3.01e+02	9.06e-01	Very soluble	-0.01	3.22e+02	9.68e-01	Very soluble	0.73	1.79e+03	5.40e+00	Soluble	Low	No	Yes	No	No	No	No	No	-9.97	0	1	0	1	1	0.55	0	0	0	14001
53	5α-(2-hydroxyethyl)-4α-hydroxymethyl-3-methylcyclopent-2-en-1-one	OCC[C@H]1C(=O)C=C([C@H]1CO)C	C9H14O3	170.21	12	0	0.67	3	3	2	45.31	57.53	19360	-0.73	0.12	0.08	43831	0.40	-0.24	9.85e+01	5.79e-01	Very soluble	-0.00	1.69e+02	9.96e-01	Very soluble	-0.89	2.18e+01	1.28e-01	Soluble	High	No	No	No	No	No	No	No	-7.86	0	0	0	0	1	0.55	0	0	1	25263
54	8-O-acetyl harpagide	OCC1OC(OC2OC=CC3(C2C(C)(OC(=O)C)CC3O)O)C(C(C1O)O)O	C17H26O11	406.38	28	0	0.82	5	11	6	88.60	175.37	43101	-2.69	-2.89	-2.52	-2.67	-1.92	-0.33	1.88e+02	4.63e-01	Very soluble	-0.44	1.47e+02	3.61e-01	Very soluble	47150	7.94e+04	1.95e+02	Soluble	Low	No	No	No	No	No	No	No	-10.69	2	1	1	1	4	0.17	0	0	1	27515
55	Teucardoside	OCC1OC(OC2OC=CC3(C2C(=CC3=O)C)OC2OC(C)C(C(C2O)O)O)C(C(C1O)O)O	C21H30O13	490.46	34	0	0.76	5	13	7	107.45	204.83	29587	-3.42	-3.60	-3.61	-3.58	-2.48	-0.40	1.97e+02	4.02e-01	Very soluble	-0.30	2.44e+02	4.97e-01	Very soluble	43924	5.39e+05	1.10e+03	Soluble	Low	No	No	No	No	No	No	No	-11.72	2	2	1	1	4	0.17	0	0	1	20972
56	Teuhircoside	OC[C@H]1O[C@@H](O[C@H]2OC=C[C@]3(C2C(=CC3=O)C)O)[C@@H]([C@H]([C@@H]1O)O)O	C15H20O9	344.31	24	0	0.67	3	9	5	76.23	145.91	26299	-2.32	-2.45	-2.80	-2.08	-1.59	-0.32	1.67e+02	4.84e-01	Very soluble	-0.21	2.13e+02	6.20e-01	Very soluble	31413	2.51e+04	7.29e+01	Soluble	Low	No	Yes	No	No	No	No	No	-10.05	0	1	1	1	1	0.55	0	0	0	21671
57	1α-(β-D-glucopyranoxy)-6α,7α-epoxy-4aβ,5α-dihydroxy-7-methyl-1,4a,5,6,7,7aβ-hexahydrocyclopenta[c]pyran	OC[C@H]1O[C@@H](O[C@H]2OC=C[C@@]3([C@H]2[C@]2(C)O[C@@H]2[C@@H]3O)O)[C@@H]([C@H]([C@@H]1O)O)O	C15H22O10	362.33	25	0	0.87	3	10	6	76.68	161.60	41640	-3.25	-3.45	-3.36	-2.80	-2.34	0.16	5.23e+02	1.44e+00	Highly soluble	0.43	9.70e+02	2.68e+00	Highly soluble	30348	2.44e+05	6.75e+02	Soluble	Low	No	Yes	No	No	No	No	No	-10.82	1	1	1	1	3	0.55	0	1	1	25689
58	10-β-hydroxy-teucjaponin B	CC(=O)OC[C@]12[C@H](O)C[C@H]([C@@]3([C@@]2(O)CCC[C@@]21CO2)C[C@H](OC3=O)c1cocc1)C	C22H28O8	420.45	30	5	0.73	4	8	2	102.47	118.73	44046	0.50	20455	0.70	21947	25204	-2.62	1.01e+00	2.39e-03	Soluble	-2.56	1.15e+00	2.73e-03	Soluble	-3.74	7.58e-02	1.80e-04	Soluble	High	No	Yes	No	No	No	Yes	No	-8.51	0	0	0	0	0	0.55	0	2	1	44018
59	19-deacetylteuscorodol	OCC1=CC(O)CC2C1(CO)C(O)CC(C12CC(OC1=O)c1ccoc1)C	C20H26O7	378.42	27	5	0.65	3	7	4	94.38	120.36	43892	-0.07	0.61	0.23	41640	0.79	-2.08	3.14e+00	8.30e-03	Soluble	-2.01	3.73e+00	9.86e-03	Soluble	-2.26	2.08e+00	5.51e-03	Soluble	High	No	Yes	No	No	No	No	No	-8.66	0	0	0	0	0	0.55	0	1	1	28246
60	20-O-acetyl-teucrasiatin	CC(=O)O[C@H]1O[C@@H](C[C@@]21[C@H](C)CC(=O)[C@@]1([C@@H]2CCC[C@@]21CO2)COC(=O)C)c1cocc1	C24H30O8	446.49	32	5	0.71	6	8	0	111.01	104.57	44256	27760	43864	43922	21610	19025	-3.44	1.63e-01	3.66e-04	Soluble	-3.57	1.19e-01	2.67e-04	Soluble	-4.73	8.39e-03	1.88e-05	Moderately soluble	High	No	No	No	No	No	Yes	No	-7.77	0	0	0	0	0	0.55	0	2	1	14763
61	7-hydroxy-6-ketone picropolin	CC(=O)OCC12C(=O)C(O)C(C3(C1CCCC12CO1)CC(OC3=O)c1cocc1)C	C22H26O8	418.44	30	5	0.68	4	8	1	101.47	115.57	23012	0.87	23012	0.61	29252	18629	-2.84	6.02e-01	1.44e-03	Soluble	-2.88	5.50e-01	1.32e-03	Soluble	-3.99	4.27e-02	1.02e-04	Soluble	High	No	No	No	No	No	No	No	-8.23	0	0	0	0	0	0.55	0	2	1	43896
62	Capitatin	CC(=O)OC1C(C)C2(CC(OC2=O)c2cocc2)C2C(C1=O)(COC(=O)C)C1(CCC2)CO1	C24H28O9	460.47	33	5	0.67	6	9	0	111.21	121.64	17930	16438	43862	0.99	47178	44045	-3.32	2.18e-01	4.74e-04	Soluble	-3.61	1.13e-01	2.45e-04	Soluble	-4.60	1.15e-02	2.51e-05	Moderately soluble	High	No	No	No	No	No	No	No	-8.08	0	0	0	0	0	0.55	0	2	1	44348
63	Clerodane-6,7-dione	CC(=O)OCC12C(=O)C(=O)C(C3(C1CCCC12OC1)CC(OC3=O)c1ccoc1)C	C22H24O8	416.42	30	5	0.64	4	8	0	100.51	112.41	19725	0.76	30682	0.53	13940	22282	-2.76	7.24e-01	1.74e-03	Soluble	-2.70	8.30e-01	1.99e-03	Soluble	-4.69	8.56e-03	2.06e-05	Moderately soluble	High	No	No	No	No	No	No	No	-8.30	0	0	0	0	0	0.55	1	3	1	31898
64	Montanin B	OCC1=C2[C@H](O)C[C@H]([C@@]3([C@H]2CCC1)C[C@@H](OC3=O)c1cocc1)C	C19H24O5	332.39	24	5	0.63	2	5	2	87.50	79.90	24139	0.95	15373	22647	20486	43923	-2.52	1.00e+00	3.01e-03	Soluble	-2.21	2.03e+00	6.10e-03	Soluble	-3.50	1.06e-01	3.18e-04	Soluble	High	No	Yes	No	No	No	Yes	No	-7.65	0	0	0	0	0	0.55	0	1	0	13271
65	Montanin D	OCC12CCCC3C2(CO1)C(O)CC(C13CC(OC1=O)c1cocc1)C	C20H26O6	362.42	26	5	0.75	2	6	2	91.53	89.13	21217	42736	32143	44166	14277	30317	-2.83	5.31e-01	1.46e-03	Soluble	-2.64	8.36e-01	2.31e-03	Soluble	-3.50	1.15e-01	3.18e-04	Soluble	High	No	Yes	No	No	No	Yes	No	-7.68	0	0	0	0	0	0.55	0	0	1	31898
66	Montanin E	OCC12C(O)CC(C3(C1CCCC2(O)CO)CC(OC3=O)c1cocc1)C	C20H28O7	380.43	27	5	0.75	3	7	4	94.89	120.36	17930	0.72	0.83	0.32	20090	43101	-2.59	9.75e-01	2.56e-03	Soluble	-2.83	5.68e-01	1.49e-03	Soluble	-2.73	7.17e-01	1.88e-03	Soluble	High	No	Yes	No	No	No	No	No	-8.11	0	0	0	0	0	0.55	0	0	1	25324
67	Phytol	O=C(OC1C(COC2OC(C)C(C(C2O)O)O)OC(C(C1OC1OC(C)C(C(C1O)O)O)O)OCCc1ccc(c(c1)O)O)C=Cc1ccc(c(c1)O)O	C35H46O19	770.73	54	12	0.57	13	19	11	179.64	304.21	44014	-1.60	-2.27	-3.75	-2.61	-1.63	-2.92	9.33e-01	1.21e-03	Soluble	-4.28	4.05e-02	5.26e-05	Moderately soluble	43922	8.55e+03	1.11e+01	Soluble	Low	No	No	No	No	No	No	No	-12.14	3	4	2	1	4	0.17	1	2	2	16619
68	Picropolin	CC(=O)OCC12C(O)C(=O)C(C3(C1CCCC12OC1)CC(OC3=O)c1ccoc1)C	C22H26O8	418.44	30	5	0.68	4	8	1	101.47	115.57	34700	0.91	23012	0.61	29252	21186	-2.87	5.68e-01	1.36e-03	Soluble	-2.92	5.00e-01	1.20e-03	Soluble	-3.99	4.27e-02	1.02e-04	Soluble	High	No	No	No	No	No	No	No	-8.21	0	0	0	0	0	0.55	0	2	1	35916
69	Teubutilin A	CC(=O)OC1CC(C)C23C4C1(COC3OC(C2)c1cocc1)C1(CCC4)CO1	C22H28O6	388.45	28	5	0.77	3	6	0	98.88	70.43	45352	18295	47178	35431	12844	31809	-3.76	6.79e-02	1.75e-04	Soluble	-3.62	9.22e-02	2.37e-04	Soluble	-4.19	2.50e-02	6.44e-05	Moderately soluble	High	Yes	No	No	No	No	Yes	No	-6.89	0	0	0	0	0	0.55	0	1	1	18050
70	Teuchamaecrin C	OC1OC2C34C1CCCC4C(C(C2)C)(C(=O)OC3)CC(c1cocc1)O	C20H26O6	362.42	26	5	0.75	3	6	2	91.50	89.13	43953	32509	44045	18994	46054	35065	-3.22	2.17e-01	6.00e-04	Soluble	-3.38	1.50e-01	4.13e-04	Soluble	-3.05	3.25e-01	8.97e-04	Soluble	High	No	Yes	No	No	No	Yes	No	-7.17	0	0	0	0	0	0.55	0	0	1	26785
71	Teucrasiatin	CC(=O)OCC12C(=O)CC(C3(C1CCCC12CO1)CC(OC3O)c1cocc1)C	C22H28O7	404.45	29	5	0.73	4	7	1	101.27	98.50	34335	43466	16469	44044	44107	34700	-2.96	4.43e-01	1.09e-03	Soluble	-2.85	5.65e-01	1.40e-03	Soluble	-4.11	3.11e-02	7.69e-05	Moderately soluble	High	No	Yes	No	No	No	Yes	No	-7.92	0	0	0	0	0	0.55	0	1	1	41791
72	Teucroxylepin	CC1CC(O)C23C(C1(CC(c1cocc1)O)C(=O)OC2)CCCC13CO1	C20H26O6	362.42	26	5	0.75	3	6	2	91.53	92.43	16834	42736	32143	44166	32905	33239	-2.77	6.18e-01	1.70e-03	Soluble	-2.71	7.13e-01	1.97e-03	Soluble	-3.50	1.15e-01	3.18e-04	Soluble	High	No	Yes	No	No	No	Yes	No	-7.68	0	0	0	0	0	0.55	0	1	1	28976
73	Teukotschyn	OC1OCC23C1CCCC3C1(C(CC2O)C)CC(OC1=O)c1cocc1	C20H26O6	362.42	26	5	0.75	1	6	2	91.50	89.13	0.84	32509	44045	18994	31048	23377	-3.35	1.60e-01	4.43e-04	Soluble	-3.38	1.50e-01	4.13e-04	Soluble	-2.92	4.35e-01	1.20e-03	Soluble	High	No	Yes	No	No	No	Yes	No	-7.17	0	0	0	0	0	0.55	0	0	1	43988
74	Teulamifin B	OCC1=CCCC2C31COC(=O)C2(C(CC3O)C)CC(c1cocc1)O	C20H26O6	362.42	26	5	0.65	4	6	3	93.21	100.13	44228	0.67	23377	43891	10990	20821	-2.39	1.49e+00	4.10e-03	Soluble	-2.35	1.62e+00	4.48e-03	Soluble	-3.08	3.04e-01	8.39e-04	Soluble	High	No	Yes	No	No	No	No	No	-8.04	0	0	0	0	0	0.55	0	1	1	24593
75	Teulolin A	OCC1=CCCC2C1(CO)C(O)C(O)C(C12CC(OC1=O)c1cocc1)C	C20H26O7	378.42	27	5	0.65	3	7	4	94.38	120.36	42767	0.25	0.61	0.23	41640	0.88	-2.28	1.97e+00	5.22e-03	Soluble	-2.34	1.74e+00	4.59e-03	Soluble	-2.26	2.08e+00	5.51e-03	Soluble	High	No	Yes	No	No	No	No	No	-8.43	0	0	0	0	0	0.55	0	1	1	28611
76	Teulolin B	OCC12C(O)C(O)C(C3(C2CCC(C1=C)O)CC(OC3=O)c1cocc1)C	C20H26O7	378.42	27	5	0.65	2	7	4	94.38	120.36	30682	0.26	0.61	0.23	41640	0.82	-2.36	1.67e+00	4.42e-03	Soluble	-2.35	1.70e+00	4.48e-03	Soluble	-2.26	2.08e+00	5.51e-03	Soluble	High	No	Yes	No	No	No	No	No	-8.42	0	0	0	0	0	0.55	0	1	1	27150
77	Teupolin I	CC(=O)OCC12C(O)CC(C3(C1CCCC12CO1)CC(OC3=O)c1cocc1)C	C22H28O7	404.45	29	5	0.73	4	7	1	101.27	98.50	27426	27030	16469	17533	44107	10990	-3.31	1.99e-01	4.93e-04	Soluble	-3.43	1.52e-01	3.76e-04	Soluble	-4.11	3.11e-02	7.69e-05	Moderately soluble	High	No	No	No	No	No	Yes	No	-7.53	0	0	0	0	0	0.55	0	2	1	43867
78	Teupolin IV	OCC12C(=O)C(OC(=O)C)C(C3(C1CCCC12CO1)CC(OC3=O)c1cocc1)C	C22H26O8	418.44	30	5	0.68	4	8	1	101.47	115.57	43923	15342	23012	0.61	29252	25569	-3.19	2.71e-01	6.48e-04	Soluble	-3.45	1.48e-01	3.53e-04	Soluble	-3.99	4.27e-02	1.02e-04	Soluble	High	No	No	No	No	No	No	No	-7.84	0	0	0	0	0	0.55	0	2	1	43957
79	Teupolin IX	COC1CC(C)C2(C3C1=C(CO)CCC3)CC(OC2=O)c1cocc1	C20H26O5	346.42	25	5	0.65	3	5	1	92.23	68.90	17930	17899	44015	30682	44077	14642	-2.88	4.60e-01	1.33e-03	Soluble	-2.54	9.89e-01	2.86e-03	Soluble	-4.19	2.23e-02	6.44e-05	Moderately soluble	High	Yes	Yes	No	No	No	Yes	No	-7.36	0	0	0	0	0	0.55	0	1	0	19845
80	Teupolin V	CC1CC2(O)OCC3(C42C(C21CC(OC2OC4)c1ccoc1)CCC3)O	C20H26O6	362.42	26	5	0.80	1	6	2	90.34	81.29	46054	42370	43923	44197	41671	27760	-2.89	4.63e-01	1.28e-03	Soluble	-2.46	1.25e+00	3.45e-03	Soluble	-3.20	2.27e-01	6.25e-04	Soluble	High	No	Yes	No	No	No	Yes	No	-7.69	0	0	0	0	0	0.55	0	0	1	45809
81	Teupolin VI	OCC1CC=CC2C1(CO)C(O)CC(C12CC(OC1=O)c1cocc1)C	C20H26O6	362.42	26	5	0.65	3	6	3	93.21	100.13	41671	16072	17899	43891	23377	20090	-2.94	4.18e-01	1.15e-03	Soluble	-3.15	2.58e-01	7.11e-04	Soluble	-2.63	8.55e-01	2.36e-03	Soluble	High	No	Yes	No	No	No	No	No	-7.49	0	0	0	0	0	0.55	0	1	1	25689
82	Teupolin VII	COC1(CO)CCCC2C1=CCC(C12CC(OC1=O)c1cocc1)C	C20H26O5	346.42	25	5	0.65	3	5	1	92.27	68.90	31079	28491	44015	30682	44077	19391	-3.06	3.02e-01	8.73e-04	Soluble	-2.85	4.95e-01	1.43e-03	Soluble	-4.19	2.23e-02	6.44e-05	Moderately soluble	High	Yes	Yes	No	No	No	Yes	No	-7.15	0	0	0	0	0	0.55	0	1	0	19480
83	Teupolin VIII	OCC1(O)CCCC2C1=CCC(C12CC(OC1=O)c1cocc1)C	C19H24O5	332.39	24	5	0.63	2	5	2	87.54	79.90	19756	45292	15373	22647	20486	44014	-2.70	6.57e-01	1.98e-03	Soluble	-2.52	1.01e+00	3.05e-03	Soluble	-3.50	1.06e-01	3.18e-04	Soluble	High	No	Yes	No	No	No	Yes	No	-7.45	0	0	0	0	0	0.55	0	1	0	14366
84	Teupolin X	OCC12C3OC(C1CCCC2C1(C(C3)C)CC(OC1=O)c1cocc1)O	C20H26O6	362.42	26	5	0.75	2	6	2	91.50	89.13	15008	32509	44045	18994	2.00	35796	-3.29	1.87e-01	5.15e-04	Soluble	-3.38	1.50e-01	4.13e-04	Soluble	-3.05	3.25e-01	8.97e-04	Soluble	High	No	Yes	No	No	No	Yes	No	-7.17	0	0	0	0	0	0.55	0	0	1	28976
85	Teupolin XI	COC1OC2C3(C1CCCC3C1(C(C2)C)CC(OC1=O)c1cocc1)CO	C21H28O6	376.44	27	5	0.76	3	6	1	96.23	78.13	43954	15373	27061	27395	19391	18295	-3.64	8.67e-02	2.30e-04	Soluble	-3.70	7.46e-02	1.98e-04	Soluble	-3.74	6.87e-02	1.82e-04	Soluble	High	Yes	Yes	No	No	No	Yes	No	-6.88	0	0	0	0	0	0.55	0	0	1	35186
86	Teupolin XII	COC1OCC23C1CCCC3C1(C(CC2O)C)CC(OC1=O)c1cocc1	C21H28O6	376.44	27	5	0.76	2	6	1	96.23	78.13	34366	15373	27061	27395	13912	16103	-3.70	7.45e-02	1.98e-04	Soluble	-3.70	7.46e-02	1.98e-04	Soluble	-3.61	9.18e-02	2.44e-04	Soluble	High	Yes	Yes	No	No	No	Yes	No	-6.88	0	0	0	0	0	0.55	0	0	1	44713
87	Teusalvin C	OCC1=CCCC2C1(CO)C(O)CC(C12CC(OC1=O)c1cocc1)C	C20H26O6	362.42	26	5	0.65	3	6	3	93.21	100.13	33635	44562	23377	43891	43923	28126	-2.80	5.75e-01	1.59e-03	Soluble	-2.92	4.36e-01	1.20e-03	Soluble	-3.08	3.04e-01	8.39e-04	Soluble	High	No	Yes	No	No	No	No	No	-7.64	0	0	0	0	0	0.55	0	1	1	22767
88	Maslinic acid	OC1CC2(C)C(C(C1O)(C)C)CCC1(C2CC=C2C1(C)CCC1(C2CC(C)(C)CC1)C(=O)O)C	C30H48O4	472.70	34	0	0.90	1	4	3	137.82	77.76	20149	18780	43983	35521	35156	45413	-6.81	7.39e-05	1.56e-07	Poorly soluble	-7.94	5.43e-06	1.15e-08	Poorly soluble	-5.30	2.37e-03	5.02e-06	Moderately soluble	High	No	Yes	No	No	No	No	No	-4.56	1	3	0	1	1	0.56	0	1	2	44713
89	Oleanolic acid	OC1CCC2(C(C1(C)C)CCC1(C2CC=C2C1(C)CCC1(C2CC(C)(C)CC1)C(=O)O)C)C	C30H48O3	456.70	33	0	0.90	1	3	2	136.65	57.53	33664	18080	45108	30072	31168	43988	-7.32	2.16e-05	4.74e-08	Poorly soluble	-8.53	1.34e-06	2.94e-09	Poorly soluble	-6.12	3.45e-04	7.55e-07	Poorly soluble	Low	No	No	No	No	No	No	No	-3.77	1	3	0	1	1	0.85	0	1	2	44049
90	(1R, 4S, 10R) 10,11-dimethyl-dicyclohex-5(6)-en-1,4-diol-7-one	O=C1CC[C@@]2(C(=C1)[C@@](C)(O)CC[C@H]2O)C	C12H18O3	210.27	15	0	0.75	0	3	2	57.40	57.53	27395	-0.01	43466	0.96	27395	41275	-1.14	1.53e+01	7.29e-02	Very soluble	-0.75	3.75e+01	1.78e-01	Very soluble	-1.67	4.45e+00	2.12e-02	Soluble	High	Yes	No	No	No	No	No	No	-7.59	0	0	0	0	0	0.55	0	0	1	35855
91	(R)-mandelonitrile-β-lami-naribioside	OC[C@H]1O[C@@H](O[C@@H](c2ccccc2)C#N)[C@@H]([C@H]([C@@H]1O)O[C@@H]1O[C@H](CO)[C@H]([C@@H]([C@H]1O)O)O)O	C20H27NO11	457.43	32	6	0.65	7	12	7	101.89	202.32	0.08	-2.16	-3.43	-3.58	-2.71	-2.36	-0.99	4.66e+01	1.02e-01	Very soluble	-1.56	1.26e+01	2.76e-02	Very soluble	13881	1.10e+04	2.41e+01	Soluble	Low	No	No	No	No	No	No	No	-10.62	2	1	1	1	4	0.17	0	0	1	12540
92	(1R,6R,7R,8S,11R)-1,6-dihydroxy-4,11-dimethyl-germacran-4(5), 10(14)-dien-8,12-olide	CC1=C[C@@H](O)C2[C@H](CC(=C)[C@@H](CC1)O)OC(=O)[C@@H]2C	C15H22O4	266.33	19	0	0.67	0	4	2	72.65	66.76	10990	0.91	20821	22647	16438	20821	-2.06	2.30e+00	8.62e-03	Soluble	-1.90	3.37e+00	1.27e-02	Very soluble	-1.46	9.34e+00	3.51e-02	Soluble	High	Yes	No	No	No	No	No	No	-7.28	0	0	0	0	0	0.55	0	1	0	33329
93	(10R,1R,4S,5S,6R,7S)-4,10-die-poxygermacran-6-ol	CC([C@@H]1CCC2(C)OC2CC[C@]2([C@@H]([C@@H]1O)O2)C)C	C15H26O3	254.37	18	0	1.00	1	3	1	71.28	45.29	3.00	47150	18660	2.00	35827	20486	-2.79	4.09e-01	1.61e-03	Soluble	-2.88	3.36e-01	1.32e-03	Soluble	-2.21	1.56e+00	6.14e-03	Soluble	High	Yes	No	No	No	No	No	No	-6.23	0	0	0	0	0	0.55	0	1	0	35156
94	2-(3-hydroxy-4-methoxyphenyl)-ethyl-O-(αL-rhamnosyl)-(1->3)-O-(α-L-rhamnosyl)-(1->6)-4-O-E-feruloyl-β-D-glucopyranoside	COc1ccc(cc1O)CCOC1OC(COC2O[C@H](C)[C@H]([C@@H]([C@@H]2O)O)O)C(C(C1O)OC1O[C@H](C)[C@H]([C@@H]([C@@H]1O)O)O)OC(=O)/C=C/c1ccc(c(c1)OC)O	C37H50O19	798.78	56	12	0.59	15	19	9	188.58	282.21	32568	-0.95	-1.67	-3.40	-1.48	-0.72	-3.36	3.47e-01	4.34e-04	Soluble	-4.49	2.57e-02	3.22e-05	Moderately soluble	-0.32	3.86e+02	4.83e-01	Soluble	Low	No	Yes	No	No	No	No	No	-11.85	3	4	2	1	4	0.17	0	1	2	25020
95	prunasin	OCC1OC(OC(c2ccccc2)C#N)C(C(C1O)O)O	C14H17NO6	295.29	21	6	0.50	4	7	4	69.51	123.17	46388	-0.71	-1.26	-1.58	-0.66	-0.59	-1.17	1.99e+01	6.75e-02	Very soluble	-1.40	1.17e+01	3.97e-02	Very soluble	-0.34	1.33e+02	4.52e-01	Soluble	High	No	No	No	No	No	No	No	-8.61	0	1	0	0	0	0.55	0	0	0	44287
96	1α-hydroxy isoondetamnone	O=C1CC[C@]2(C(=C1)[C@@H](O)CC[C@@H]2C)C	C12H18O2	194.27	14	0	0.75	0	2	1	56.20	37.30	44045	44197	44014	30682	46419	32509	-1.81	3.03e+00	1.56e-02	Very soluble	-1.59	4.99e+00	2.57e-02	Very soluble	-2.03	1.83e+00	9.40e-03	Soluble	High	Yes	No	No	No	No	No	No	-6.63	0	0	0	0	1	0.55	0	0	1	25263
97	Poliusaposide A	O=C[C@@H](NO[C@@H]1[C@@H](OC(=O)C)[C@@H](O[C@@H]([C@H]1O)CO)O[C@H]1[C@@H](O)C[C@]2(C([C@]1(C)C(=O)O)CC[C@@]1(C2CC=C2[C@@]1(C)C[C@H]([C@@]1(C2CC(C)(C)CC1)C(=O)OC1OC[C@H]([C@@H]([C@H]1O)OC1O[C@@H](C)[C@@H]([C@H]([C@H]1O)O)OC1OC[C@H]([C@@H]([C@H]1OC1O[C@@H](C)[C@@H]([C@@H]([C@H]1O)OC1OC[C@]([C@H]1O)(O)CO)O)O)O)O)O)C)C)CCC(=O)O	C70H109NO36	1540.60	107	0	0.90	25	37	18	352.92	570.51	42856	-5.65	-4.87	-7.24	-5.66	-3.65	-4.18	1.01e-01	6.57e-05	Moderately soluble	-5.67	3.30e-03	2.14e-06	Moderately soluble	33664	1.28e+07	8.28e+03	Soluble	Low	No	Yes	No	No	No	No	No	-19.71	3	4	2	1	7	0.11	0	5	2	10.00
98	Poliusaposide B	OC[C@H]1O[C@@H](O[C@H]2[C@@H](O)C[C@]3(C([C@]2(C)C(=O)O)CC[C@@]2(C3CC=C3[C@@]2(C)C[C@H]([C@@]2(C3CC(C)(C)CC2)C(=O)OC2OC[C@H]([C@@H]([C@H]2O)OC2O[C@@H](C)[C@@H]([C@H]([C@H]2O)O)OC2OC[C@H]([C@@H]([C@H]2OC2O[C@@H](C)[C@@H]([C@@H]([C@H]2O)OC2OC[C@]([C@H]2O)(O)CO)O)O)O)O)O)C)C)[C@@H]([C@H]([C@@H]1O)O)OC(=O)C	C65H102O33	1411.49	98	0	0.92	18	33	17	324.18	515.11	42491	-3.09	-4.84	-6.69	-5.70	-3.03	-5.46	4.93e-03	3.50e-06	Moderately soluble	-7.16	9.72e-05	6.89e-08	Poorly soluble	43556	2.21e+07	1.56e+04	Soluble	Low	No	Yes	No	No	No	No	No	-17.10	3	4	2	1	7	0.11	0	3	2	10.00
99	Poliusaposide C	OC[C@H]1O[C@@H](O[C@H]2[C@@H](O)C[C@]3(C([C@]2(C)CO)CC[C@@]2(C3CC=C3[C@@]2(C)C[C@H]([C@@]2(C3CC(C)(C)CC2)C(=O)OC2OC[C@H]([C@@H]([C@H]2OC2O[C@@H](C)[C@@H]([C@H]([C@H]2O)OC2OC[C@H]([C@@H]([C@H]2O)OC2OC[C@]([C@H]2OC2OC[C@H]([C@@H]([C@H]2O)O)O)(O)CO)O)OC2OC[C@]([C@H]2O)(O)CO)O)O)O)C)C)[C@@H]([C@H]([C@@H]1O)O)O	C67H108O35	1473.55	102	0	0.96	19	35	20	335.48	550.89	14277	-5.80	-7.42	-8.80	-7.01	-5.33	-4.07	1.26e-01	8.55e-05	Moderately soluble	-5.10	1.17e-02	7.92e-06	Moderately soluble	11079	2.96e+08	2.01e+05	Soluble	Low	No	Yes	No	No	No	No	No	-19.41	3	4	2	1	7	0.17	0	2	2	10.00
100	4β,5α-Epoxy-7αH-germacr-10(14)-en-6β-ol-1-one	CC([C@@H]1CCC(=C)C(=O)CC[C@]2([C@@H]([C@@H]1O)O2)C)C	C15H24O3	252.35	18	0	0.80	1	3	1	72.00	49.83	20121	44958	17564	27395	44046	15373	-2.74	4.56e-01	1.81e-03	Soluble	-2.91	3.09e-01	1.23e-03	Soluble	-2.61	6.21e-01	2.46e-03	Soluble	High	Yes	No	No	No	No	No	No	-6.26	0	0	0	0	0	0.55	0	2	0	15797
101	4β,5α-Epoxy-7αH-germacr-10(14)-en,1β-hydroperoxyl,6β-ol	OO[C@@H]1CC[C@]2(C)OC2[C@@H]([C@@H](CCC1=C)C(C)C)O	C15H26O4	270.36	19	0	0.87	2	4	2	74.46	62.22	15373	33239	28157	29952	43863	43497	-2.59	6.99e-01	2.58e-03	Soluble	-2.84	3.91e-01	1.45e-03	Soluble	-1.65	6.04e+00	2.23e-02	Soluble	High	Yes	No	No	No	No	No	No	-6.59	0	0	0	0	0	0.55	0	3	0	11079
102	4β,5β-Epoxy-7αH-germacr-10(14)-en,1β-hydroperoxyl,6β-ol	OO[C@@H]1CC[C@]2(C)O[C@@H]2[C@@H]([C@@H](CCC1=C)C(C)C)O	C15H26O4	270.36	19	0	0.87	2	4	2	74.46	62.22	27426	33239	28157	29952	43863	45689	-2.59	6.99e-01	2.58e-03	Soluble	-2.84	3.91e-01	1.45e-03	Soluble	-1.65	6.04e+00	2.23e-02	Soluble	High	Yes	No	No	No	No	No	No	-6.59	0	0	0	0	0	0.55	0	3	0	11079
103	4α,5β-epoxy-7αH-germacr-10(14)-en,1β-hydroperoxyl,6α-ol	OO[C@@H]1CC[C@@]2(C)O[C@@H]2[C@H]([C@@H](CCC1=C)C(C)C)O	C15H26O4	270.36	19	0	0.87	2	4	2	74.46	62.22	13912	33239	28157	29952	43863	43132	-2.59	6.99e-01	2.58e-03	Soluble	-2.84	3.91e-01	1.45e-03	Soluble	-1.65	6.04e+00	2.23e-02	Soluble	High	Yes	No	No	No	No	No	No	-6.59	0	0	0	0	0	0.55	0	3	0	11079
104	10α,1β;4β,5α-diepoxy-7αH-germacrm-6-ol	CC([C@@H]1CCC2(C)O[C@@H]2CC[C@]2([C@H]([C@@H]1O)O2)C)C	C15H26O3	254.37	18	0	1.00	1	3	1	71.28	45.29	44046	47150	18660	2.00	35827	20852	-2.79	4.09e-01	1.61e-03	Soluble	-2.88	3.36e-01	1.32e-03	Soluble	-2.21	1.56e+00	6.14e-03	Soluble	High	Yes	No	No	No	No	No	No	-6.23	0	0	0	0	0	0.55	0	1	0	35156
105	teucladiol	CC(C1CCC(=C)C2C(C1O)C(C)(O)CC2)C	C15H26O2	238.37	17	0	0.87	1	2	2	71.88	40.46	16438	15373	27426	27061	21947	14277	-2.78	3.99e-01	1.67e-03	Soluble	-2.91	2.92e-01	1.22e-03	Soluble	-2.18	1.59e+00	6.67e-03	Soluble	High	Yes	No	No	No	No	No	No	-6.04	0	0	0	0	0	0.55	0	1	1	35125
106	4β,6β-dihydroxy-1α,5β(H)-guai-9-ene	CC([C@@H]1CC=C([C@H]2[C@H]([C@@H]1O)[C@@](C)(O)CC2)C)C	C15H26O2	238.37	17	0	0.87	1	2	2	71.88	40.46	35827	13547	27426	27061	11720	23043	-2.74	4.29e-01	1.80e-03	Soluble	-2.86	3.29e-01	1.38e-03	Soluble	-1.93	2.81e+00	1.18e-02	Soluble	High	Yes	No	No	No	No	No	No	-6.07	0	0	0	0	0	0.55	0	1	1	21641
107	oplopanone	CC(C1CCC(C2C1C(CC2)C(=O)C)(C)O)C	C15H26O2	238.37	17	0	0.93	2	2	1	71.39	37.30	23774	20486	43893	27061	32174	28157	-2.80	3.79e-01	1.59e-03	Soluble	-2.99	2.43e-01	1.02e-03	Soluble	-2.42	9.02e-01	3.78e-03	Soluble	High	Yes	No	No	No	No	No	No	-5.94	0	0	0	0	0	0.55	0	0	1	17227
108	oxyphyllenodiol A	CC(C1CCC(=O)C2=C1C(O)C(CC2)(C)O)C	C14H22O3	238.32	17	0	0.79	1	3	2	67.27	57.53	45689	0.69	29952	18264	11355	25934	-1.69	4.91e+00	2.06e-02	Very soluble	-1.48	7.98e+00	3.35e-02	Very soluble	-2.11	1.85e+00	7.76e-03	Soluble	High	Yes	No	No	No	No	No	No	-7.26	0	0	0	0	0	0.55	0	0	1	43191
109	rel-1β,3α,6β-trihydroxyeudesm-4-ene	CC([C@@H]1CC[C@@]2(C(=C(C)[C@@H](C[C@H]2O)O)[C@@H]1O)C)C	C15H26O3	254.37	18	0	0.87	1	3	3	72.74	60.69	22313	43922	31413	31413	29952	30682	-2.01	2.51e+00	9.86e-03	Soluble	-1.90	3.17e+00	1.24e-02	Very soluble	-1.57	6.85e+00	2.69e-02	Soluble	High	Yes	No	No	No	No	No	No	-7.11	0	0	0	0	0	0.55	0	1	0	29677
110	arteincultone	OOC(C=CC(=O)C(C1CCC(O1)(C)C=C)C)(C)C	C15H24O4	268.35	19	0	0.67	6	4	1	75.17	55.76	34001	34335	41699	22647	31444	18295	-2.33	1.26e+00	4.68e-03	Soluble	-2.74	4.94e-01	1.84e-03	Soluble	-1.78	4.40e+00	1.64e-02	Soluble	High	Yes	No	No	No	No	No	No	-6.56	0	0	0	0	0	0.55	0	3	0	43556
111	5,6-Dihydroxy-7,4'-dimethoxyflavone /Ladanein	COc1ccc(cc1)c1cc(=O)c2c(o1)cc(c(c2O)O)OC	C17H14O6	314.29	23	16	0.12	3	6	2	84.95	89.13	31079	11749	32540	0.47	44015	19025	-4.20	2.00e-02	6.35e-05	Moderately soluble	-4.87	4.26e-03	1.35e-05	Moderately soluble	-5.22	1.91e-03	6.08e-06	Moderately soluble	High	No	No	Yes	No	Yes	Yes	Yes	-5.86	0	0	0	0	0	0.55	1	1	0	44986
112	salvigenin	COc1ccc(cc1)c1cc(=O)c2c(o1)cc(c(c2O)OC)OC	C18H16O6	328.32	24	16	0.17	4	6	1	89.42	78.13	46082	23437	43525	0.70	21976	32174	-4.40	1.31e-02	4.00e-05	Moderately soluble	-4.97	3.52e-03	1.07e-05	Moderately soluble	-5.91	4.03e-04	1.23e-06	Moderately soluble	High	Yes	No	Yes	Yes	Yes	Yes	Yes	-5.72	0	0	0	0	0	0.55	0	0	1	13575
113	1α-(β-D-glucopyranoxy)-7α,8α-epoxy-5β,6α-dihydroxy-8-methyl-1,5,6,7,8,9β-hexahydrocyclopenta[c]pyran	OC[C@H]1OC(O[C@H]2OC=C[C@@]3(C2[C@]2(C)O[C@@H]2[C@@H]3O)O)[C@@H]([C@H]([C@@H]1O)O)O	C15H22O10	362.33	25	0	0.87	3	10	6	76.68	161.60	22647	-3.25	-3.45	-2.96	-2.80	-2.17	0.16	5.23e+02	1.44e+00	Highly soluble	0.43	9.70e+02	2.68e+00	Highly soluble	30348	2.44e+05	6.75e+02	Soluble	Low	No	Yes	No	No	No	No	No	-10.82	1	1	1	1	3	0.55	0	1	1	25689
114	(4aS)‐7‐methyl‐1‐{[(3R,4S,5S,6R)‐3,4,5‐trihydroxy‐6‐ (hydroxymethyl)oxan‐2‐yl]oxy}‐4a‐{[(3S,4S,5S,6R)‐ 3,4,5‐trihydroxy‐6‐methyloxan‐2‐yl]oxy}‐ 3H,4H,4aH,5H‐cyclopenta[c]pyran‐5‐one	OC[C@H]1OC(OC2=C3C(=CC(=O)[C@@]3(CCO2)OC2O[C@H](C)[C@H]([C@@H]([C@@H]2O)O)O)C)[C@@H]([C@H]([C@@H]1O)O)O	C21H30O13	490.46	34	0	0.76	5	13	7	107.45	204.83	43983	-3.46	-3.45	-3.61	-2.79	-2.45	-0.37	2.09e+02	4.26e-01	Very soluble	-0.26	2.68e+02	5.47e-01	Very soluble	41671	6.80e+04	1.39e+02	Soluble	Low	No	No	No	No	No	No	No	-11.75	2	2	1	1	4	0.17	0	0	1	20241
115	apigenin 4'-O-glucoside	OC[C@H]1O[C@@H](Oc2ccc(cc2)c2cc(=O)c3c(o2)cc(cc3O)O)[C@@H]([C@H]([C@@H]1O)O)O	C21H20O10	432.38	31	16	0.29	4	10	6	106.11	170.05	41306	44562	0.05	-1.61	0.35	0.43	-3.41	1.69e-01	3.91e-04	Soluble	-4.39	1.77e-02	4.09e-05	Moderately soluble	-2.69	8.77e-01	2.03e-03	Soluble	Low	No	Yes	No	No	No	No	No	-8.07	1	0	1	1	2	0.55	0	0	1	43895
116	5,3',4'- trihydroxy-3,7-dimethoxyflavone	COc1cc(O)c2c(c1)oc(c(c2=O)OC)c1ccc(c(c1)O)O	C17H14O7	330.29	24	16	0.12	3	7	3	86.97	109.36	18660	43924	21582	-0.07	21582	41306	-4.10	2.63e-02	7.97e-05	Moderately soluble	-5.00	3.28e-03	9.95e-06	Moderately soluble	-4.63	7.71e-03	2.33e-05	Moderately soluble	High	No	No	Yes	No	Yes	Yes	Yes	-6.16	0	0	0	0	0	0.55	1	1	0	15766
117	Kumatakenin/ Jaranol	COc1c(oc2c(c1=O)c(O)cc(c2)OC)c1ccc(cc1)O	C17H14O6	314.29	23	16	0.12	3	6	2	84.95	89.13	29618	20121	32540	0.47	44015	13181	-3.71	6.10e-02	1.94e-04	Soluble	-4.07	2.68e-02	8.53e-05	Moderately soluble	-5.22	1.91e-03	6.08e-06	Moderately soluble	High	No	No	Yes	No	Yes	Yes	Yes	-6.41	0	0	0	0	0	0.55	0	0	0	12479
118	Diosmetin 7-O-glucoside	OC[C@H]1O[C@@H](Oc2cc(O)c3c(c2)oc(cc3=O)c2ccc(c(c2)O)OC)[C@@H]([C@H]([C@@H]1O)O)O	C22H22O11	462.40	33	16	0.32	5	11	6	112.60	179.28	16469	28856	0.06	-1.89	0.42	0.57	-3.86	6.33e-02	1.37e-04	Soluble	-5.17	3.10e-03	6.71e-06	Moderately soluble	-2.79	7.48e-01	1.62e-03	Soluble	Low	No	Yes	No	No	No	No	Yes	-7.85	2	0	1	1	3	0.17	0	0	1	46874
119	apigenin 7-O-glucuronide	OC(=O)[C@H]1O[C@@H](Oc2cc(O)c3c(c2)oc(cc3=O)c2ccc(cc2)O)[C@@H]([C@H]([C@@H]1O)O)O	C21H18O11	446.36	32	16	0.24	4	11	6	106.72	187.12	20455	16803	0.14	-1.63	-0.10	0.29	-3.63	1.04e-01	2.33e-04	Soluble	-5.00	4.51e-03	1.01e-05	Moderately soluble	-2.22	2.67e+00	5.98e-03	Soluble	Low	No	Yes	No	No	No	No	No	-7.99	2	0	1	1	3	0.11	0	0	1	43987
120	auropolin	CC(=O)OC[C@@]12C(=O)[C@H]3O[C@@H]([C@@]([C@H]1CCC[C@@]12CO1)([C@@H]3C)C[C@@H](c1cocc1)OC(=O)C)O	C24H30O9	462.49	33	5	0.71	8	9	1	112.17	124.80	42036	44197	36161	0.67	41699	30317	-3.05	4.09e-01	8.83e-04	Soluble	-3.43	1.73e-01	3.74e-04	Soluble	-4.03	4.32e-02	9.33e-05	Moderately soluble	High	No	No	No	No	No	Yes	Yes	-8.26	0	0	0	0	0	0.55	0	2	2	23163
121	20-epi-auropolin	CC(=O)OC[C@@]12C(=O)[C@H]3O[C@H]([C@@](C1CCC[C@@]12CO1)([C@@H]3C)C[C@@H](c1cocc1)OC(=O)C)OC(=O)C	C26H32O10	504.53	36	5	0.69	10	10	0	121.91	130.87	29618	28856	20486	43922	24167	13547	-3.54	1.46e-01	2.89e-04	Soluble	-4.16	3.52e-02	6.97e-05	Moderately soluble	-4.64	1.17e-02	2.31e-05	Moderately soluble	High	No	No	No	No	No	Yes	Yes	-8.11	1	1	0	0	0	0.55	0	2	2	31564
122	β-eudesmol	C=C1CCC[C@]2([C@H]1C[C@@H](CC2)C(O)(C)C)C	C15H26O	222.37	16	0	0.87	1	1	1	70.46	20.23	44015	27089	33664	24532	23437	22341	-3.51	6.89e-02	3.10e-04	Soluble	-3.86	3.09e-02	1.39e-04	Soluble	-3.21	1.36e-01	6.12e-04	Soluble	High	Yes	No	No	No	Yes	No	No	-5.00	0	0	0	0	1	0.55	0	1	2	13940
123	α-Cadinol	CC1=CC2C(CC1)[C@@](C)(O)CC[C@@H]2C(C)C	C15H26O	222.37	16	0	0.87	1	1	1	70.72	20.23	42064	12479	28550	24532	44621	15766	-3.26	1.23e-01	5.54e-04	Soluble	-3.44	8.04e-02	3.61e-04	Soluble	-2.73	4.10e-01	1.85e-03	Soluble	High	Yes	No	No	Yes	No	No	No	-5.29	0	0	0	0	1	0.55	0	1	1	47209
124	7-epi-Eudesm-4(15)-ene-lβ,6α-diol	CC1=CC[C@H]([C@]2([C@H]1[C@@H](O)[C@H](CC2)C(C)C)C)O	C15H26O2	238.37	17	0	0.87	1	2	2	71.58	40.46	28887	21217	27426	27061	11720	23408	-2.88	3.16e-01	1.33e-03	Soluble	-3.08	1.99e-01	8.35e-04	Soluble	-1.93	2.81e+00	1.18e-02	Soluble	High	Yes	No	No	No	No	No	No	-5.92	0	0	0	0	0	0.55	0	1	1	21276
125	7-epi-Eudesm-4(15)-ene-lβ,6β-diol	CC1=CC[C@H]([C@]2([C@H]1[C@H](O)[C@H](CC2)C(C)C)C)O	C15H26O2	238.37	17	0	0.87	1	2	2	71.58	40.46	30348	21217	27426	27061	11720	23408	-2.88	3.16e-01	1.33e-03	Soluble	-3.08	1.99e-01	8.35e-04	Soluble	-1.93	2.81e+00	1.18e-02	Soluble	High	Yes	No	No	No	No	No	No	-5.92	0	0	0	0	0	0.55	0	1	1	21276
126	Teupolin III	OCC1(O)CCC[C@H]2C31COC1C2(C(CC3=O)C)CC(O1)c1cocc1	C20H26O6	362.42	26	5	0.75	2	6	2	91.53	89.13	44593	0.62	32143	0.71	14277	20455	-2.49	1.18e+00	3.25e-03	Soluble	-2.07	3.11e+00	8.58e-03	Soluble	-3.50	1.15e-01	3.18e-04	Soluble	High	No	Yes	No	No	No	Yes	No	-8.07	0	0	0	0	0	0.55	0	0	1	41791
