# Supplementary material for: Constitution of a comprehensive phytochemical profile and network pharmacology based investigation to decipher molecular mechanisms of Teucrium polium L. in the treatment of type 2 diabetes mellitus
Source: PeerJ. 2020 Oct 22;8:e10111. doi: 10.7717/peerj.10111 (PMC7585722; doi:10.7717/peerj.10111)
Supplement: Supplemental Information 5 [file peerj-08-10111-s005.xlsx]

## Sheet: Page 1
Common Name	Target Name	Compounds
ABCB1	P-glycoprotein 1	4',7-dimethoxy apigenin, Diosmetin, 6-hydroxy luteolin, Acacetin, Apigenin, Cirsilineol, Cirsiliol, Cirsimaritin, Eupatorin, Isoscutellarein, Jaceosidin, Luteolin, Quercetin, t-Ferulic acid, (1R,6R,7R,8S,11R)-1,6-dihydroxy-4,11-dimethyl-germacran-4(5), 10(14)-dien-8,12-olide, Ladanein, Salvigenin, 5,3',4'- trihydroxy-3,7-dimethoxyflavone, Jaranol
ABCG2	ATP-binding cassette sub-family G member 2	4',7-dimethoxy apigenin, Diosmetin, 6-hydroxy luteolin, Acacetin, Apigenin, Cirsilineol, Cirsiliol, Cirsimaritin, Eupatorin, Isoscutellarein, Jaceosidin, Luteolin, Quercetin, Ladanein, Salvigenin, 5,3',4'- trihydroxy-3,7-dimethoxyflavone, Jaranol
ABHD6	Monoacylglycerol lipase ABHD6	β-eudesmol
ACACA	Acetyl-CoA Carboxylase Alpha	Apigenin, Quercetin
ACE	Angiotensin-converting enzyme (by homology)	t-Ferulic acid
ACP1	Low molecular weight phosphotyrosine protein phosphatase	1α-hydroxy isoondetamnone, α-Cadinol, 7-epi-Eudesm-4(15)-ene-lβ,6α-diol, 7-epi-Eudesm-4(15)-ene-lβ,6β-diol
ADA	Adenosine deaminase	4α-[(β-D-glucopyranosyloxy)methyl]-5α-(2-hydroxyethyl)-3-methylcyclopent-2-en-1-one, 5α-[2-(β-D-glucopyranosyloxy)ethyl]-4α-hydroxymethyl-3-methylcyclopent-2-en-1-one, Prunasin
ADAM17	Disintegrin and metalloproteinase domain-containing protein 17	Teupolin VIII, 4β,5α-Epoxy-7αH-germacr-10(14)-en,1β-hydroperoxyl,6β-ol, 4β,5β-Epoxy-7αH-germacr-10(14)-en,1β-hydroperoxyl,6β-ol, 4α,5β-epoxy-7αH-germacr-10(14)-en,1β-hydroperoxyl,6α-ol
ADH1C	alcohol dehydrogenase 1C (class I), gamma polypeptide	2-(3,4-dihydroxyphenyl)ethanol, Tyrosol
ADORA1	Adenosine A1 receptor (by homology)	4',7-dimethoxy apigenin, Diosmetin, 6-hydroxy luteolin, Acacetin, Apigenin, Cirsilineol, Cirsiliol, Cirsimaritin, Eupatorin, Isoscutellarein, Jaceosidin, Luteolin, Quercetin, 5α-[2-(β-D-glucopyranosyloxy)ethyl]-4α-hydroxymethyl-3-methylcyclopent-2-en-1-one, Capitatin, 4β,5α-Epoxy-7αH-germacr-10(14)-en,1β-hydroperoxyl,6β-ol, 4α,5β-epoxy-7αH-germacr-10(14)-en,1β-hydroperoxyl,6α-ol, Ladanein, Salvig…
ADORA2B	Adenosine A2b receptor	4β,5β-Epoxy-7αH-germacr-10(14)-en,1β-hydroperoxyl,6β-ol, 4α,5β-epoxy-7αH-germacr-10(14)-en,1β-hydroperoxyl,6α-ol, Arteincultone
ADORA3	Adenosine A3 receptor	4',7-dimethoxy apigenin, Diosmetin, Acacetin, Apigenin, Cirsilineol, Cirsiliol, Cirsimaritin, Eupatorin, Jaceosidin, 4α-[(β-D-glucopyranosyloxy)methyl]-5α-(2-hydroxyethyl)-3-methylcyclopent-2-en-1-one, 5α-[2-(β-D-glucopyranosyloxy)ethyl]-4α-hydroxymethyl-3-methylcyclopent-2-en-1-one, Capitatin, Prunasin, 1α-hydroxy isoondetamnone, Oxyphyllenodiol A, Ladanein, Salvigenin, 5,3',4'- trihydroxy-3,7-d…
ADRA1A	Alpha-1a adrenergic receptor	t-Ferulic acid, 2-(3,4-dihydroxyphenyl)ethanol, Tyrosol, 4β,5α-Epoxy-7αH-germacr-10(14)-en,1β-hydroperoxyl,6β-ol, Arteincultone
ADRA2A	Alpha-2a adrenergic receptor	Caffeic acid, t-Ferulic acid, Vanillic acid, 2-(3,4-dihydroxyphenyl)ethanol, 4β,5α-Epoxy-7αH-germacr-10(14)-en,1β-hydroperoxyl,6β-ol, 4β,5β-Epoxy-7αH-germacr-10(14)-en,1β-hydroperoxyl,6β-ol, Arteincultone
ADRA2B	Alpha-2b adrenergic receptor	t-Ferulic acid, 2-(3,4-dihydroxyphenyl)ethanol, Capitatin
ADRB2	Beta-2 adrenergic receptor	4',7-dimethoxy apigenin, Acacetin, Quercetin, Caffeic acid, t-Ferulic acid, (1R,6R,7R,8S,11R)-1,6-dihydroxy-4,11-dimethyl-germacran-4(5), 10(14)-dien-8,12-olide, Salvigenin
ADRB3	Beta-3 adrenergic receptor	(1R,6R,7R,8S,11R)-1,6-dihydroxy-4,11-dimethyl-germacran-4(5), 10(14)-dien-8,12-olide
AHR	Aryl hydrocarbon receptor	4',7-dimethoxy apigenin, Acacetin, Apigenin, Cirsilineol, Cirsiliol, Cirsimaritin, Eupatorin, Isoscutellarein, Luteolin, Quercetin, t-Ferulic acid, Ladanein, Salvigenin, 5,3',4'- trihydroxy-3,7-dimethoxyflavone, Jaranol
AHSA1	Activator Of HSP90 ATPase Activity 1	Apigenin, Quercetin
AKR1A1	Aldehyde reductase (by homology)	Diosmetin, 6-hydroxy luteolin, Cirsilineol, Cirsiliol, Cirsimaritin, Eupatorin, Isoscutellarein, Jaceosidin, Luteolin, Quercetin, Ladanein, Salvigenin, 5,3',4'- trihydroxy-3,7-dimethoxyflavone
AKR1B1	Aldose reductase (by homology)	4',7-dimethoxy apigenin, Diosmetin, 6-hydroxy luteolin, Acacetin, Apigenin, Cirsilineol, Cirsiliol, Cirsimaritin, Eupatorin, Isoscutellarein, Jaceosidin, Luteolin, Quercetin, Caffeic acid, p-Coumaric acid, t-Ferulic acid, Tyrosol, Ladanein, Salvigenin, 5,3',4'- trihydroxy-3,7-dimethoxyflavone, Jaranol
AKT1	Serine/threonine-protein kinase AKT	Diosmetin, 6-hydroxy luteolin, Apigenin, Isoscutellarein, Jaceosidin, Luteolin, Quercetin, 20-O-acetyl-teucrasiatin, Capitatin, 4β,5α-Epoxy-7αH-germacr-10(14)-en,1β-hydroperoxyl,6β-ol, 4α,5β-epoxy-7αH-germacr-10(14)-en,1β-hydroperoxyl,6α-ol, 5,3',4'- trihydroxy-3,7-dimethoxyflavone, Jaranol
ALK	ALK tyrosine kinase receptor	Diosmetin, 6-hydroxy luteolin, Apigenin, Cirsilineol, Cirsimaritin, Isoscutellarein, Jaceosidin, Luteolin, Quercetin, Gallic acid, 4β,5α-Epoxy-7αH-germacr-10(14)-en,1β-hydroperoxyl,6β-ol, 4α,5β-epoxy-7αH-germacr-10(14)-en,1β-hydroperoxyl,6α-ol, 5,3',4'- trihydroxy-3,7-dimethoxyflavone, Jaranol
ALOX12	Arachidonate 12-lipoxygenase	4',7-dimethoxy apigenin, Diosmetin, 6-hydroxy luteolin, Acacetin, Apigenin, Cirsilineol, Cirsiliol, Cirsimaritin, Eupatorin, Isoscutellarein, Jaceosidin, Luteolin, Quercetin, Arteincultone, Ladanein, Salvigenin, 5,3',4'- trihydroxy-3,7-dimethoxyflavone
ALOX15	Arachidonate 15-lipoxygenase	4',7-dimethoxy apigenin, Diosmetin, 6-hydroxy luteolin, Acacetin, Apigenin, Cirsilineol, Cirsiliol, Cirsimaritin, Eupatorin, Isoscutellarein, Jaceosidin, Luteolin, Quercetin, t-Ferulic acid, Ladanein, Salvigenin, 5,3',4'- trihydroxy-3,7-dimethoxyflavone, Jaranol
ALOX5	Arachidonate 5-lipoxygenase	4',7-dimethoxy apigenin, Diosmetin, 6-hydroxy luteolin, Acacetin, Apigenin, Cirsilineol, Cirsiliol, Cirsimaritin, Eupatorin, Isoscutellarein, Jaceosidin, Luteolin, Quercetin, Caffeic acid, p-Coumaric acid, t-Ferulic acid, Teupolin VII, Teupolin VIII, 1α-hydroxy isoondetamnone, 4β,5α-Epoxy-7αH-germacr-10(14)-en,1β-hydroperoxyl,6β-ol, 4β,5β-Epoxy-7αH-germacr-10(14)-en,1β-hydroperoxyl,6β-ol, 4α,5β-e…
AOC3	Amine oxidase, copper containing	(1R, 4S, 10R) 10,11-dimethyl-dicyclohex-5(6)-en-1,4-diol-7-one, (10R,1R,4S,5S,6R,7S)-4,10-die-poxygermacran-6-ol, 1α-hydroxy isoondetamnone, 4β,5α-Epoxy-7αH-germacr-10(14)-en-6β-ol-1-one, Teucladiol, 4β,6β-dihydroxy-1α,5β(H)-guai-9-ene, Oxyphyllenodiol A
APP	Beta amyloid A4 protein	4',7-dimethoxy apigenin, Diosmetin, 6-hydroxy luteolin, Acacetin, Apigenin, Cirsilineol, Cirsiliol, Cirsimaritin, Eupatorin, Isoscutellarein, Jaceosidin, Luteolin, Quercetin, Caffeic acid, t-Ferulic acid, Teupolin VII, Teupolin VIII, (1R,6R,7R,8S,11R)-1,6-dihydroxy-4,11-dimethyl-germacran-4(5), 10(14)-dien-8,12-olide, (10R,1R,4S,5S,6R,7S)-4,10-die-poxygermacran-6-ol, 10α,1β;4β,5α-diepoxy-7αH-germ…
AR	Androgen Receptor	4',7-dimethoxy apigenin, 6-hydroxy luteolin, Acacetin, Apigenin, Cirsilineol, Cirsimaritin, Jaceosidin, Luteolin, Quercetin, Tyrosol, Teupolin VII, Teupolin VIII, (1R, 4S, 10R) 10,11-dimethyl-dicyclohex-5(6)-en-1,4-diol-7-one, (1R,6R,7R,8S,11R)-1,6-dihydroxy-4,11-dimethyl-germacran-4(5), 10(14)-dien-8,12-olide, (10R,1R,4S,5S,6R,7S)-4,10-die-poxygermacran-6-ol, 1α-hydroxy isoondetamnone, 4α,5β-epo…
BACE1	Beta-secretase 1	4',7-dimethoxy apigenin, Diosmetin, 6-hydroxy luteolin, Acacetin, Cirsilineol, Cirsiliol, Cirsimaritin, Eupatorin, Isoscutellarein, Jaceosidin, Luteolin, Quercetin, t-Ferulic acid, 20-O-acetyl-teucrasiatin, Capitatin, Clerodane-6,7-dione, Teupolin VII, Teupolin VIII, (1R, 4S, 10R) 10,11-dimethyl-dicyclohex-5(6)-en-1,4-diol-7-one, 1α-hydroxy isoondetamnone, 4β,5α-Epoxy-7αH-germacr-10(14)-en,1β-hyd…
BACE2	Beta secretase 2	Capitatin, Clerodane-6,7-dione, 4β,5α-Epoxy-7αH-germacr-10(14)-en,1β-hydroperoxyl,6β-ol, 4β,5β-Epoxy-7αH-germacr-10(14)-en,1β-hydroperoxyl,6β-ol, 4α,5β-epoxy-7αH-germacr-10(14)-en,1β-hydroperoxyl,6α-ol
BAD	BCL2 associated agonist of cell death	Apigenin
BAX	BCL2 Associated X, Apoptosis Regulator	Acacetin, Apigenin, Quercetin
BCHE	Butyrylcholinesterase	4',7-dimethoxy apigenin, Acacetin, Apigenin, 1α-hydroxy isoondetamnone, 4β,6β-dihydroxy-1α,5β(H)-guai-9-ene, Salvigenin, Jaranol, β-eudesmol, α-Cadinol, 7-epi-Eudesm-4(15)-ene-lβ,6α-diol, 7-epi-Eudesm-4(15)-ene-lβ,6β-diol
BCL2	BCL2, Apoptosis Regulator	4',7-dimethoxy apigenin, Acacetin, Apigenin, Quercetin
BCL2L1	Apoptosis regulator Bcl-X	4',7-dimethoxy apigenin, Apigenin, Cirsiliol, Luteolin, Quercetin, Gallic acid, 4α-[(β-D-glucopyranosyloxy)methyl]-5α-(2-hydroxyethyl)-3-methylcyclopent-2-en-1-one, 5α-[2-(β-D-glucopyranosyloxy)ethyl]-4α-hydroxymethyl-3-methylcyclopent-2-en-1-one, 20-O-acetyl-teucrasiatin
BLK	Tyrosine-protein kinase BLK	Clerodane-6,7-dione
BRD2	Bromodomain-containing protein 2	Teupolin VII, (1R,6R,7R,8S,11R)-1,6-dihydroxy-4,11-dimethyl-germacran-4(5), 10(14)-dien-8,12-olide, (10R,1R,4S,5S,6R,7S)-4,10-die-poxygermacran-6-ol, 4β,5α-Epoxy-7αH-germacr-10(14)-en-6β-ol-1-one, 10α,1β;4β,5α-diepoxy-7αH-germacrm-6-ol, Teucladiol, 4β,6β-dihydroxy-1α,5β(H)-guai-9-ene, Oxyphyllenodiol A, 7-epi-Eudesm-4(15)-ene-lβ,6α-diol, 7-epi-Eudesm-4(15)-ene-lβ,6β-diol
CACNA1C	Voltage-gated L-type calcium channel alpha-1C subunit	4β,5α-Epoxy-7αH-germacr-10(14)-en,1β-hydroperoxyl,6β-ol, 4β,5β-Epoxy-7αH-germacr-10(14)-en,1β-hydroperoxyl,6β-ol, 4α,5β-epoxy-7αH-germacr-10(14)-en,1β-hydroperoxyl,6α-ol
CALM1	Calmodulin	Acacetin, Apigenin, Cirsilineol, Cirsimaritin, Ladanein, Salvigenin
CAPN1	Calpain 1	Capitatin
CAPN2	Calpain 2	Capitatin
CASP3	Caspase-3	Acacetin, Apigenin, Jaceosidin , Luteolin, Quercetin, Gallic acid, Capitatin, Teubutilin A, Arteincultone
CASP7	Caspase-7	Luteolin, Capitatin, Teubutilin A, Arteincultone
CASP8	Caspase-8	Acacetin, Quercetin, Clerodane-6,7-dione, Teubutilin A
CAT	Catalase	Catechin, Quercetin
CAV1	Caveolin 1	Quercetin
CCL2	C-C motif chemokine ligand 2	Quercetin
CCND2	Cyclin D2	Apigenin
CCR1	C-C chemokine receptor type 1	20-O-acetyl-teucrasiatin, Capitatin, Oplopanone
CCR5	C-C chemokine receptor type 5	Teupolin VII, Teucladiol, 4β,6β-dihydroxy-1α,5β(H)-guai-9-ene
CD38	Lymphocyte differentiation antigen CD38	4',7-dimethoxy apigenin, Diosmetin, 6-hydroxy luteolin, Acacetin, Apigenin, Cirsilineol, Cirsiliol, Eupatorin, Isoscutellarein, Jaceosidin, Luteolin, Quercetin, Teupolin VIII, Salvigenin, 5,3',4'- trihydroxy-3,7-dimethoxyflavone
CD40LG	CD40 Ligand	Apigenin, Luteolin, Quercetin
CDK4	Cyclin-dependent kinase 4	Apigenin, Luteolin, t-Ferulic acid, Capitatin, Prunasin
CDKN1A	Cyclin Dependent Kinase Inhibitor 1A	Acacetin, Apigenin, Luteolin, Quercetin
CDKN2A	Cyclin Dependent Kinase Inhibitor 2A	Apigenin, Quercetin
CES1	Acyl coenzyme A:cholesterol acyltransferase	1α-hydroxy isoondetamnone
CFD	Complement factor D	20-O-acetyl-teucrasiatin, Capitatin, Clerodane-6,7-dione
CFTR	Cystic fibrosis transmembrane conductance regulator	4',7-dimethoxy apigenin, Diosmetin, 6-hydroxy luteolin, Acacetin, Apigenin, Cirsilineol, Cirsiliol, Cirsimaritin, Eupatorin, Isoscutellarein, Luteolin, Ladanein, Salvigenin
CHEK2	Serine/threonine-protein kinase Chk2	Quercetin, Clerodane-6,7-dione
CHRM3	Muscarinic acetylcholine receptor M3	20-O-acetyl-teucrasiatin, Capitatin, Clerodane-6,7-dione, Teupolin VIII, 4β,5α-Epoxy-7αH-germacr-10(14)-en-6β-ol-1-one, Teucladiol, 4β,6β-dihydroxy-1α,5β(H)-guai-9-ene, Oplopanone
CNR1	Cannabinoid receptor 1 (by homology)	Capitatin, Teupolin VII, Teucladiol
CNR2	Cannabinoid receptor 2	Capitatin, Teupolin VII, Oplopanone, β-eudesmol
COL3A1	Collagen Type III Alpha 1 Chain	Quercetin
COMT	Catechol O-methyltransferase (by homology)	Gallic acid
CRP	C-reactive protein	Quercetin
CTSL	Cathepsin L	20-O-acetyl-teucrasiatin, Capitatin, Arteincultone
CXCL10	C-X-C motif chemokine ligand 10	Quercetin
CXCL8	C-X-C motif chemokine ligand 8	Quercetin
CXCR1	Interleukin-8 receptor A	Diosmetin, 6-hydroxy luteolin, Apigenin, Cirsiliol, Isoscutellarein, Jaceosidin, Luteolin, Quercetin, Capitatin, 5,3',4'- trihydroxy-3,7-dimethoxyflavone
CYP11B2	Cytochrome P450 11B2	(1R,6R,7R,8S,11R)-1,6-dihydroxy-4,11-dimethyl-germacran-4(5), 10(14)-dien-8,12-olide, (10R,1R,4S,5S,6R,7S)-4,10-die-poxygermacran-6-ol, 1α-hydroxy isoondetamnone, 4β,5α-Epoxy-7αH-germacr-10(14)-en-6β-ol-1-one, 10α,1β;4β,5α-diepoxy-7αH-germacrm-6-ol, Teucladiol, 4β,6β-dihydroxy-1α,5β(H)-guai-9-ene, Oxyphyllenodiol A, 7-epi-Eudesm-4(15)-ene-lβ,6β-diol
CYP17A1	Cytochrome P450 17A1	Gallic acid, (1R, 4S, 10R) 10,11-dimethyl-dicyclohex-5(6)-en-1,4-diol-7-one, 1α-hydroxy isoondetamnone, 4β,6β-dihydroxy-1α,5β(H)-guai-9-ene, Oxyphyllenodiol A, β-eudesmol, α-Cadinol, 7-epi-Eudesm-4(15)-ene-lβ,6α-diol, 7-epi-Eudesm-4(15)-ene-lβ,6β-diol
CYP19A1	Cytochrome P450 19A1	4',7-dimethoxy apigenin, Diosmetin, 6-hydroxy luteolin, Acacetin, Apigenin, Cirsilineol, Cirsiliol, Cirsimaritin, Eupatorin, Isoscutellarein, Jaceosidin, Luteolin, Quercetin, (1R, 4S, 10R) 10,11-dimethyl-dicyclohex-5(6)-en-1,4-diol-7-one, (1R,6R,7R,8S,11R)-1,6-dihydroxy-4,11-dimethyl-germacran-4(5), 10(14)-dien-8,12-olide, (10R,1R,4S,5S,6R,7S)-4,10-die-poxygermacran-6-ol, 1α-hydroxy isoondetamnon…
CYP1A1	cytochrome P450 family 1 subfamily A member 1	Acacetin, Quercetin, t-Ferulic acid
CYP1A2	cytochrome P450 family 1 subfamily A member 2	Acacetin, Quercetin, Caffeic acid, t-Ferulic acid
CYP1B1	Cytochrome P450 1B1	4',7-dimethoxy apigenin, Diosmetin, 6-hydroxy luteolin, Acacetin, Apigenin, Cirsilineol, Cirsiliol, Cirsimaritin, Eupatorin, Isoscutellarein, Jaceosidin, Luteolin, Quercetin, t-Ferulic acid, Ladanein, Salvigenin, 5,3',4'- trihydroxy-3,7-dimethoxyflavone, Jaranol
CYP2C19	Cytochrome P450 2C19	Caffeic acid, Capitatin, Teucladiol, 4β,6β-dihydroxy-1α,5β(H)-guai-9-ene, Oplopanone, β-eudesmol, α-Cadinol, 7-epi-Eudesm-4(15)-ene-lβ,6α-diol, 7-epi-Eudesm-4(15)-ene-lβ,6β-diol
CYP2C9	Cytochrome P450 2C9	Caffeic acid, Capitatin, 4β,5α-Epoxy-7αH-germacr-10(14)-en-6β-ol-1-one, Teucladiol, 4β,6β-dihydroxy-1α,5β(H)-guai-9-ene, Oplopanone
CYP3A4	cytochrome P450 family 3 subfamily A member 4	Quercetin, Caffeic acid
DGAT1	Diacylglycerol O-acyltransferase 1	Capitatin
DPP4	Dipeptidyl peptidase IV	4',7-dimethoxy apigenin, Diosmetin, Acacetin, Apigenin, Cirsilineol, Cirsiliol, Cirsimaritin, Eupatorin, Jaceosidin, Luteolin, Quercetin, Prunasin, Salvigenin, Jaranol
DRD2	Dopamine D2 receptor (by homology)	20-O-acetyl-teucrasiatin, Teupolin VII, Teupolin VIII, 1α-hydroxy isoondetamnone, Teucladiol, 4β,6β-dihydroxy-1α,5β(H)-guai-9-ene, Oplopanone, Salvigenin, 7-epi-Eudesm-4(15)-ene-lβ,6α-diol, 7-epi-Eudesm-4(15)-ene-lβ,6β-diol
ECE1	Endothelin-converting enzyme 1	5α-[2-(β-D-glucopyranosyloxy)ethyl]-4α-hydroxymethyl-3-methylcyclopent-2-en-1-one
EDNRA	Endothelin receptor ET-A (by homology)	Teupolin VII, Teupolin VIII, 4β,5α-Epoxy-7αH-germacr-10(14)-en,1β-hydroperoxyl,6β-ol, 4α,5β-epoxy-7αH-germacr-10(14)-en,1β-hydroperoxyl,6α-ol
EGFR	Epidermal growth factor receptor erbB1	Diosmetin, 6-hydroxy luteolin, Acacetin, Apigenin, Cirsilineol, Cirsiliol, Cirsimaritin, Eupatorin, Isoscutellarein, Jaceosidin, Luteolin, Quercetin, Caffeic acid, t-Ferulic acid, Capitatin, Clerodane-6,7-dione, Teupolin VIII, Prunasin, 1α-hydroxy isoondetamnone, 4β,5α-Epoxy-7αH-germacr-10(14)-en-6β-ol-1-one, 10α,1β;4β,5α-diepoxy-7αH-germacrm-6-ol, Teucladiol, 4β,6β-dihydroxy-1α,5β(H)-guai-9-ene,…
EPHX1	Epoxide Hydrolase 1	Gallic acid
ESR1	Estrogen receptor alpha	4',7-dimethoxy apigenin, Diosmetin, 6-hydroxy luteolin, Acacetin, Apigenin, Catechin, Cirsilineol, Cirsiliol, Cirsimaritin, Eupatorin, Isoscutellarein, Jaceosidin, Luteolin, Quercetin, Caffeic acid, p-Coumaric acid, (1R, 4S, 10R) 10,11-dimethyl-dicyclohex-5(6)-en-1,4-diol-7-one, 1α-hydroxy isoondetamnone, 4β,5α-Epoxy-7αH-germacr-10(14)-en,1β-hydroperoxyl,6β-ol, 4β,5β-Epoxy-7αH-germacr-10(14)-en,1…
ESRRA	Estrogen-related receptor alpha	4',7-dimethoxy apigenin, Acacetin, Apigenin, Cirsilineol, Eupatorin, Isoscutellarein, Luteolin, Quercetin, Salvigenin, 5,3',4'- trihydroxy-3,7-dimethoxyflavone, Jaranol
ESRRG	Estrogen-related receptor gamma	Tyrosol
F2	Thrombin	Diosmetin, 6-hydroxy luteolin, Acacetin, Apigenin, Cirsilineol, Cirsiliol, Eupatorin, Isoscutellarein, Jaceosidin, Luteolin, Quercetin, t-Ferulic acid, 4α-[(β-D-glucopyranosyloxy)methyl]-5α-(2-hydroxyethyl)-3-methylcyclopent-2-en-1-one, Prunasin, Salvigenin, 5,3',4'- trihydroxy-3,7-dimethoxyflavone, Jaranol
F3	coagulation factor III, tissue factor	Quercetin, Caffeic acid, p-Coumaric acid, t-Ferulic acid
F7	Coagulation factor VII	Apigenin, Cirsilineol, Cirsiliol, Eupatorin, Jaceosidin, Quercetin
FAAH	Anandamide amidohydrolase	(10R,1R,4S,5S,6R,7S)-4,10-die-poxygermacran-6-ol, 10α,1β;4β,5α-diepoxy-7αH-germacrm-6-ol
FABP1	Fatty acid-binding protein, liver	Teupolin VIII, 1α-hydroxy isoondetamnone, α-Cadinol
FABP2	Fatty acid binding protein intestinal	Oplopanone
FABP3	Fatty acid binding protein muscle	1α-hydroxy isoondetamnone, Oplopanone, α-Cadinol
FABP4	Fatty acid binding protein adipocyte	1α-hydroxy isoondetamnone, Oplopanone, α-Cadinol
FABP5	Fatty acid binding protein epidermal	1α-hydroxy isoondetamnone, Oplopanone, α-Cadinol
FASN	Fatty acid synthase	Acacetin, Catechin, Gallic acid, Capitatin
FFAR1	Free fatty acid receptor 1	Oplopanone
FGF2	Basic fibroblast growth factor	Prunasin
FLT1	Vascular endothelial growth factor receptor 1	Clerodane-6,7-dione
FTO	Alpha-ketoglutarate-dependent dioxygenase FTO	Caffeic acid, p-Coumaric acid, t-Ferulic acid, Vanillic acid
G6PC	Glucose-6-phosphatase Catalytic Subunit	Apigenin
G6PD	Glucose-6-phosphate 1-dehydrogenase	(1R, 4S, 10R) 10,11-dimethyl-dicyclohex-5(6)-en-1,4-diol-7-one, 1α-hydroxy isoondetamnone, Oplopanone, Oxyphyllenodiol A, α-Cadinol
GAA	Lysosomal alpha-glucosidase	4α-[(β-D-glucopyranosyloxy)methyl]-5α-(2-hydroxyethyl)-3-methylcyclopent-2-en-1-one, Prunasin
GAPDH	Glyceraldehyde-3-phosphate dehydrogenase liver	4α-[(β-D-glucopyranosyloxy)methyl]-5α-(2-hydroxyethyl)-3-methylcyclopent-2-en-1-one, 5α-[2-(β-D-glucopyranosyloxy)ethyl]-4α-hydroxymethyl-3-methylcyclopent-2-en-1-one, Prunasin
GCGR	Glucagon receptor	Oplopanone, Arteincultone, β-eudesmol
GCK	Hexokinase type IV	Capitatin
GJA1	Gap Junction Protein Alpha 1	Quercetin
GLO1	Glyoxalase I	4',7-dimethoxy apigenin, Diosmetin, 6-hydroxy luteolin, Acacetin, Apigenin, Cirsilineol, Cirsiliol, Cirsimaritin, Eupatorin, Isoscutellarein, Jaceosidin, Luteolin, Quercetin, t-Ferulic acid, Ladanein, Salvigenin, 5,3',4'- trihydroxy-3,7-dimethoxyflavone, Jaranol
GLUL	Glutamine synthetase	Teupolin VIII
GPBAR1	G-protein coupled bile acid receptor 1	Teupolin VIII, Oplopanone
GPR35	G-protein coupled receptor 35	Diosmetin, 6-hydroxy luteolin, Acacetin, Apigenin, Cirsilineol, Cirsiliol, Cirsimaritin, Eupatorin, Isoscutellarein, Jaceosidin, Luteolin, Quercetin, Gallic acid, Ladanein, Salvigenin, 5,3',4'- trihydroxy-3,7-dimethoxyflavone, Jaranol
GSK3B	Glycogen synthase kinase-3 beta	4',7-dimethoxy apigenin, Diosmetin, 6-hydroxy luteolin, Acacetin, Apigenin, Cirsilineol, Cirsiliol, Cirsimaritin, Eupatorin, Isoscutellarein, Jaceosidin, Luteolin, Quercetin, 20-O-acetyl-teucrasiatin, Capitatin, Clerodane-6,7-dione, (1R,6R,7R,8S,11R)-1,6-dihydroxy-4,11-dimethyl-germacran-4(5), 10(14)-dien-8,12-olide, Prunasin, Teucladiol, 4β,6β-dihydroxy-1α,5β(H)-guai-9-ene, Oplopanone, Ladanein,…
GSTM1	glutathione S-transferase mu 1	Quercetin
GSTP1	Glutathione S-transferase Pi	Luteolin, Quercetin, Teupolin VII, Teupolin VIII
HCAR2	Hydroxycarboxylic acid receptor 2	Caffeic acid, p-Coumaric acid
HIF1A	Hypoxia-inducible factor 1 alpha	Apigenin, Quercetin, Oplopanone
HK1	Hexokinase type I	5α-[2-(β-D-glucopyranosyloxy)ethyl]-4α-hydroxymethyl-3-methylcyclopent-2-en-1-one, Prunasin
HK2	Hexokinase type II	Quercetin, 5α-[2-(β-D-glucopyranosyloxy)ethyl]-4α-hydroxymethyl-3-methylcyclopent-2-en-1-one, Prunasin
HMGCR	HMG-CoA reductase	Teupolin VII, (1R,6R,7R,8S,11R)-1,6-dihydroxy-4,11-dimethyl-germacran-4(5), 10(14)-dien-8,12-olide, 4β,6β-dihydroxy-1α,5β(H)-guai-9-ene, β-eudesmol, α-Cadinol, 7-epi-Eudesm-4(15)-ene-lβ,6α-diol, 7-epi-Eudesm-4(15)-ene-lβ,6β-diol
HMOX1	Heme oxygenase 1 (by homology)	Apigenin, Luteolin, Quercetin, (10R,1R,4S,5S,6R,7S)-4,10-die-poxygermacran-6-ol, 1α-hydroxy isoondetamnone, 4β,5α-Epoxy-7αH-germacr-10(14)-en-6β-ol-1-one, 10α,1β;4β,5α-diepoxy-7αH-germacrm-6-ol, Teucladiol, 4β,6β-dihydroxy-1α,5β(H)-guai-9-ene, Arteincultone, 7-epi-Eudesm-4(15)-ene-lβ,6α-diol, 7-epi-Eudesm-4(15)-ene-lβ,6β-diol
HPSE	Heparanase	Prunasin
HRAS	Transforming protein p21/H-Ras-1	4α-[(β-D-glucopyranosyloxy)methyl]-5α-(2-hydroxyethyl)-3-methylcyclopent-2-en-1-one
HSD11B1	11-beta-hydroxysteroid dehydrogenase 1	Caffeic acid, p-Coumaric acid, t-Ferulic acid, Capitatin, Teupolin VII, Teupolin VIII, (1R, 4S, 10R) 10,11-dimethyl-dicyclohex-5(6)-en-1,4-diol-7-one, (1R,6R,7R,8S,11R)-1,6-dihydroxy-4,11-dimethyl-germacran-4(5), 10(14)-dien-8,12-olide, 1α-hydroxy isoondetamnone, 4β,5α-Epoxy-7αH-germacr-10(14)-en-6β-ol-1-one, Teucladiol, 4β,6β-dihydroxy-1α,5β(H)-guai-9-ene, Oplopanone, Oxyphyllenodiol A, β-eudesm…
HSD17B3	Estradiol 17-beta-dehydrogenase 3	1α-hydroxy isoondetamnone, Oplopanone
HSPA5	78 kDa glucose-regulated protein	Quercetin, Prunasin
HTR2A	Serotonin 2a (5-HT2a) receptor	Capitatin, Teupolin VII
HTR2C	Serotonin 2c (5-HT2c) receptor	Apigenin
IARS	Isoleucyl-tRNA synthetase	(1R,6R,7R,8S,11R)-1,6-dihydroxy-4,11-dimethyl-germacran-4(5), 10(14)-dien-8,12-olide
ICAM1	Intercellular adhesion molecule-1	Apigenin, Luteolin, Quercetin, Teupolin VIII
IFNG	interferon gamma	Apigenin, Luteolin, Quercetin
IGF1R	Insulin-like growth factor I receptor	Diosmetin, 6-hydroxy luteolin, Acacetin, Apigenin, Cirsiliol, Isoscutellarein, Jaceosidin, Luteolin, Quercetin, Gallic acid, 5,3',4'- trihydroxy-3,7-dimethoxyflavone, Jaranol
IGF2	Insulin Like Growth Factor 2	Quercetin
IGFBP3	Insulin-like growth factor binding protein 3	Quercetin, 4α-[(β-D-glucopyranosyloxy)methyl]-5α-(2-hydroxyethyl)-3-methylcyclopent-2-en-1-one, 5α-[2-(β-D-glucopyranosyloxy)ethyl]-4α-hydroxymethyl-3-methylcyclopent-2-en-1-one
IL10	Interleukin 10	Luteolin, Quercetin
IL13	interleukin 13	Apigenin
IL1A	interleukin 1 alpha	Quercetin
IL1B	interleukin 1 beta	Quercetin
IL2	Interleukin-2	Apigenin, Luteolin, Quercetin, 4α-[(β-D-glucopyranosyloxy)methyl]-5α-(2-hydroxyethyl)-3-methylcyclopent-2-en-1-one, 5α-[2-(β-D-glucopyranosyloxy)ethyl]-4α-hydroxymethyl-3-methylcyclopent-2-en-1-one
IL4	interleukin 4	Apigenin, Luteolin
IL6	Interleukin-6	Luteolin, Quercetin, Teupolin VIII
IL6ST	Interleukin-6 receptor subunit beta	Oplopanone
ILK	Serine/threonine-protein kinase ILK-1	Teupolin VIII
INS	Insulin	Apigenin
INSR	Insulin receptor	6-hydroxy luteolin, Apigenin, Luteolin, Quercetin, Clerodane-6,7-dione, 5,3',4'- trihydroxy-3,7-dimethoxyflavone
JAK1	Tyrosine-protein kinase JAK1	Capitatin, Clerodane-6,7-dione, Teupolin VII, Teupolin VIII, (1R,6R,7R,8S,11R)-1,6-dihydroxy-4,11-dimethyl-germacran-4(5), 10(14)-dien-8,12-olide, (10R,1R,4S,5S,6R,7S)-4,10-die-poxygermacran-6-ol, 4β,5α-Epoxy-7αH-germacr-10(14)-en-6β-ol-1-one, 4β,5α-Epoxy-7αH-germacr-10(14)-en,1β-hydroperoxyl,6β-ol, 4α,5β-epoxy-7αH-germacr-10(14)-en,1β-hydroperoxyl,6α-ol, 10α,1β;4β,5α-diepoxy-7αH-germacrm-6-ol, T…
JAK2	Tyrosine-protein kinase JAK2	Capitatin, Clerodane-6,7-dione, Teupolin VII, Teupolin VIII, (1R,6R,7R,8S,11R)-1,6-dihydroxy-4,11-dimethyl-germacran-4(5), 10(14)-dien-8,12-olide, (10R,1R,4S,5S,6R,7S)-4,10-die-poxygermacran-6-ol, 4β,5α-Epoxy-7αH-germacr-10(14)-en-6β-ol-1-one, 10α,1β;4β,5α-diepoxy-7αH-germacrm-6-ol, Teucladiol, 4β,6β-dihydroxy-1α,5β(H)-guai-9-ene, Oplopanone, Oxyphyllenodiol A, 7-epi-Eudesm-4(15)-ene-lβ,6α-diol, …
KDR	Vascular endothelial growth factor receptor 2	4',7-dimethoxy apigenin, Diosmetin, 6-hydroxy luteolin, Acacetin, Apigenin, Cirsilineol, Cirsiliol, Cirsimaritin, Eupatorin, Isoscutellarein, Jaceosidin, Luteolin, Quercetin, 20-O-acetyl-teucrasiatin, Clerodane-6,7-dione, Teupolin VII, 4β,5α-Epoxy-7αH-germacr-10(14)-en,1β-hydroperoxyl,6β-ol, 4α,5β-epoxy-7αH-germacr-10(14)-en,1β-hydroperoxyl,6α-ol, Salvigenin, 5,3',4'- trihydroxy-3,7-dimethoxyflav…
KIF11	Kinesin-like protein 1	Teupolin VII
KLF7	Kruppel Like Factor 7	Catechin
LDHA	L-lactate dehydrogenase A chain	Gallic acid
MAOA	Monoamine oxidase A	4',7-dimethoxy apigenin, Diosmetin, 6-hydroxy luteolin, Acacetin, Apigenin, Cirsilineol, Cirsiliol, Cirsimaritin, Eupatorin, Isoscutellarein, Jaceosidin, Luteolin, Quercetin, Caffeic acid, p-Coumaric acid, t-Ferulic acid, Vanillic acid, 2-(3,4-dihydroxyphenyl)ethanol, Tyrosol, Teupolin VIII, Ladanein, Salvigenin, 5,3',4'- trihydroxy-3,7-dimethoxyflavone, Jaranol
MAP3K5	Mitogen-activated protein kinase kinase kinase 5	Teupolin VIII, (1R,6R,7R,8S,11R)-1,6-dihydroxy-4,11-dimethyl-germacran-4(5), 10(14)-dien-8,12-olide
MAPK1	MAP kinase ERK2	Cirsilineol, Luteolin, Quercetin, Caffeic acid, Gallic acid, 20-O-acetyl-teucrasiatin, Capitatin, Clerodane-6,7-dione, Teupolin VIII, Prunasin, 4β,5α-Epoxy-7αH-germacr-10(14)-en-6β-ol-1-one, 4β,5α-Epoxy-7αH-germacr-10(14)-en,1β-hydroperoxyl,6β-ol, 4β,5β-Epoxy-7αH-germacr-10(14)-en,1β-hydroperoxyl,6β-ol, 4α,5β-epoxy-7αH-germacr-10(14)-en,1β-hydroperoxyl,6α-ol, 10α,1β;4β,5α-diepoxy-7αH-germacrm-6-o…
MAPK14	MAP kinase p38 alpha	Cirsilineol, Jaceosidin, Capitatin, Teupolin VII, Teupolin VIII, (1R,6R,7R,8S,11R)-1,6-dihydroxy-4,11-dimethyl-germacran-4(5), 10(14)-dien-8,12-olide, Teucladiol, 4β,6β-dihydroxy-1α,5β(H)-guai-9-ene, Oplopanone, Oxyphyllenodiol A, Arteincultone
MAPK8	c-Jun N-terminal kinase 1	Teupolin VII
MGAM	Maltase-glucoamylase	Quercetin, 4α-[(β-D-glucopyranosyloxy)methyl]-5α-(2-hydroxyethyl)-3-methylcyclopent-2-en-1-one, Prunasin
MGLL	Monoglyceride lipase	(10R,1R,4S,5S,6R,7S)-4,10-die-poxygermacran-6-ol, 4β,5α-Epoxy-7αH-germacr-10(14)-en-6β-ol-1-one, Oxyphyllenodiol A
MIF	Macrophage migration inhibitory factor	Caffeic acid, p-Coumaric acid, Oxyphyllenodiol A
MME	Neprilysin	4α-[(β-D-glucopyranosyloxy)methyl]-5α-(2-hydroxyethyl)-3-methylcyclopent-2-en-1-one, 4β,5α-Epoxy-7αH-germacr-10(14)-en,1β-hydroperoxyl,6β-ol, 4β,5β-Epoxy-7αH-germacr-10(14)-en,1β-hydroperoxyl,6β-ol, 4α,5β-epoxy-7αH-germacr-10(14)-en,1β-hydroperoxyl,6α-ol
MMP1	Matrix metalloproteinase 1	Apigenin, Luteolin, Quercetin, Caffeic acid, p-Coumaric acid, t-Ferulic acid, Vanillic acid, (1R,6R,7R,8S,11R)-1,6-dihydroxy-4,11-dimethyl-germacran-4(5), 10(14)-dien-8,12-olide, 4β,5α-Epoxy-7αH-germacr-10(14)-en,1β-hydroperoxyl,6β-ol, 4β,5β-Epoxy-7αH-germacr-10(14)-en,1β-hydroperoxyl,6β-ol, 4α,5β-epoxy-7αH-germacr-10(14)-en,1β-hydroperoxyl,6α-ol, Teucladiol, 4β,6β-dihydroxy-1α,5β(H)-guai-9-ene, …
MMP14	Matrix metalloproteinase 14	4β,5α-Epoxy-7αH-germacr-10(14)-en,1β-hydroperoxyl,6β-ol, 4β,5β-Epoxy-7αH-germacr-10(14)-en,1β-hydroperoxyl,6β-ol, 4α,5β-epoxy-7αH-germacr-10(14)-en,1β-hydroperoxyl,6α-ol, Arteincultone
MMP2	Matrix metalloproteinase 2	4',7-dimethoxy apigenin, Diosmetin, 6-hydroxy luteolin, Acacetin, Apigenin, Cirsilineol, Cirsiliol, Cirsimaritin, Eupatorin, Isoscutellarein, Jaceosidin, Luteolin, Quercetin, Caffeic acid, p-Coumaric acid, t-Ferulic acid, Vanillic acid, (1R,6R,7R,8S,11R)-1,6-dihydroxy-4,11-dimethyl-germacran-4(5), 10(14)-dien-8,12-olide, 4β,5α-Epoxy-7αH-germacr-10(14)-en,1β-hydroperoxyl,6β-ol, 4β,5β-Epoxy-7αH-ger…
MMP3	Matrix metalloproteinase 3	4',7-dimethoxy apigenin, Diosmetin, 6-hydroxy luteolin, Acacetin, Apigenin, Cirsilineol, Cirsiliol, Cirsimaritin, Eupatorin, Isoscutellarein, Jaceosidin, Luteolin, Quercetin, 4β,5α-Epoxy-7αH-germacr-10(14)-en,1β-hydroperoxyl,6β-ol, 4β,5β-Epoxy-7αH-germacr-10(14)-en,1β-hydroperoxyl,6β-ol, 4α,5β-epoxy-7αH-germacr-10(14)-en,1β-hydroperoxyl,6α-ol, Teucladiol, 4β,6β-dihydroxy-1α,5β(H)-guai-9-ene, Arte…
MMP7	Matrix metalloproteinase 7	4β,5α-Epoxy-7αH-germacr-10(14)-en,1β-hydroperoxyl,6β-ol, 4β,5β-Epoxy-7αH-germacr-10(14)-en,1β-hydroperoxyl,6β-ol, 4α,5β-epoxy-7αH-germacr-10(14)-en,1β-hydroperoxyl,6α-ol, Arteincultone
MMP8	Matrix metalloproteinase 8	Caffeic acid, Vanillic acid, (1R,6R,7R,8S,11R)-1,6-dihydroxy-4,11-dimethyl-germacran-4(5), 10(14)-dien-8,12-olide, 4β,5α-Epoxy-7αH-germacr-10(14)-en,1β-hydroperoxyl,6β-ol, 4β,5β-Epoxy-7αH-germacr-10(14)-en,1β-hydroperoxyl,6β-ol, 4α,5β-epoxy-7αH-germacr-10(14)-en,1β-hydroperoxyl,6α-ol, Arteincultone
MMP9	Matrix metalloproteinase 9	4',7-dimethoxy apigenin, Diosmetin, 6-hydroxy luteolin, Acacetin, Apigenin, Cirsilineol, Cirsiliol, Cirsimaritin, Eupatorin, Isoscutellarein, Jaceosidin, Luteolin, Quercetin, Caffeic acid, p-Coumaric acid, t-Ferulic acid, Vanillic acid, Teupolin VIII, 4β,5α-Epoxy-7αH-germacr-10(14)-en,1β-hydroperoxyl,6β-ol, 4β,5β-Epoxy-7αH-germacr-10(14)-en,1β-hydroperoxyl,6β-ol, 4α,5β-epoxy-7αH-germacr-10(14)-en…
MTNR1A	Melatonin receptor 1A	Teupolin VII, Arteincultone
MTNR1B	Melatonin receptor 1B	Teupolin VII, Arteincultone
MTOR	Serine/threonine-protein kinase mTOR	20-O-acetyl-teucrasiatin, Clerodane-6,7-dione, 4β,5β-Epoxy-7αH-germacr-10(14)-en,1β-hydroperoxyl,6β-ol, 4α,5β-epoxy-7αH-germacr-10(14)-en,1β-hydroperoxyl,6α-ol, Arteincultone
NFE2L2	Nuclear Factor, Erythroid 2 Like 2	Quercetin, Caffeic acid, Gallic acid, t-Ferulic acid
NOS2	Nitric oxide synthase, inducible	4',7-dimethoxy apigenin, Diosmetin, Acacetin, Apigenin, Cirsilineol, Cirsiliol, Cirsimaritin, Eupatorin, Jaceosidin , Luteolin, Quercetin, Gallic acid, t-Ferulic acid, 2-(3,4-dihydroxyphenyl)ethanol, (1R, 4S, 10R) 10,11-dimethyl-dicyclohex-5(6)-en-1,4-diol-7-one, (1R,6R,7R,8S,11R)-1,6-dihydroxy-4,11-dimethyl-germacran-4(5), 10(14)-dien-8,12-olide, 1α-hydroxy isoondetamnone, Teucladiol, Oxyphyllen…
NOS3	Nitric-oxide synthase, endothelial	Cirsilineol, Quercetin, p-Coumaric acid, t-Ferulic acid, Vanillic acid, Salvigenin
NPC1L1	Niemann-Pick C1-like protein 1	(1R, 4S, 10R) 10,11-dimethyl-dicyclohex-5(6)-en-1,4-diol-7-one, 1α-hydroxy isoondetamnone, 4β,6β-dihydroxy-1α,5β(H)-guai-9-ene, Oplopanone, Oxyphyllenodiol A, α-Cadinol, 7-epi-Eudesm-4(15)-ene-lβ,6α-diol, 7-epi-Eudesm-4(15)-ene-lβ,6β-diol
NQO1	NAD(P)H quinone dehydrogenase 1	Quercetin
NR1H2	LXR-beta	7-epi-Eudesm-4(15)-ene-lβ,6α-diol, 7-epi-Eudesm-4(15)-ene-lβ,6β-diol
NR1H3	LXR-alpha	(1R, 4S, 10R) 10,11-dimethyl-dicyclohex-5(6)-en-1,4-diol-7-one, 1α-hydroxy isoondetamnone, Teucladiol, 4β,6β-dihydroxy-1α,5β(H)-guai-9-ene, Oxyphyllenodiol A, 5,3',4'- trihydroxy-3,7-dimethoxyflavone, β-eudesmol, α-Cadinol, 7-epi-Eudesm-4(15)-ene-lβ,6α-diol, 7-epi-Eudesm-4(15)-ene-lβ,6β-diol
NR1H4	Bile acid receptor FXR	Capitatin, Oplopanone
NR1I2	Pregnane X receptor	Quercetin, Capitatin, 1α-hydroxy isoondetamnone
NR1I3	Nuclear receptor subfamily 1 group I member 3 (by homology)	Quercetin, 1α-hydroxy isoondetamnone, 4β,6β-dihydroxy-1α,5β(H)-guai-9-ene, Oplopanone, β-eudesmol, α-Cadinol, 7-epi-Eudesm-4(15)-ene-lβ,6α-diol, 7-epi-Eudesm-4(15)-ene-lβ,6β-diol
NR3C1	Glucocorticoid receptor	Teupolin VII, Teupolin VIII, (1R, 4S, 10R) 10,11-dimethyl-dicyclohex-5(6)-en-1,4-diol-7-one, (10R,1R,4S,5S,6R,7S)-4,10-die-poxygermacran-6-ol, 1α-hydroxy isoondetamnone, 4β,5β-Epoxy-7αH-germacr-10(14)-en,1β-hydroperoxyl,6β-ol, 4α,5β-epoxy-7αH-germacr-10(14)-en,1β-hydroperoxyl,6α-ol, 10α,1β;4β,5α-diepoxy-7αH-germacrm-6-ol, Oxyphyllenodiol A, 7-epi-Eudesm-4(15)-ene-lβ,6α-diol, 7-epi-Eudesm-4(15)-en…
NTRK1	Nerve growth factor receptor Trk-A	Capitatin, Clerodane-6,7-dione, Teupolin VII
OGA	Bifunctional protein NCOAT	4α-[(β-D-glucopyranosyloxy)methyl]-5α-(2-hydroxyethyl)-3-methylcyclopent-2-en-1-one, 5α-[2-(β-D-glucopyranosyloxy)ethyl]-4α-hydroxymethyl-3-methylcyclopent-2-en-1-one, Prunasin
OPRM1	Mu opioid receptor (by homology)	4',7-dimethoxy apigenin, Acacetin, Cirsilineol, Cirsiliol, Cirsimaritin, Eupatorin, Jaceosidin, 20-O-acetyl-teucrasiatin, Capitatin, Clerodane-6,7-dione, Teubutilin A, Teupolin VII, Teupolin VIII, 4β,5β-Epoxy-7αH-germacr-10(14)-en,1β-hydroperoxyl,6β-ol, Teucladiol, 4β,6β-dihydroxy-1α,5β(H)-guai-9-ene, Oplopanone, Ladanein, Salvigenin, 5,3',4'- trihydroxy-3,7-dimethoxyflavone, Jaranol
P2RX7	P2X purinoceptor 7	Teupolin VII, Teupolin VIII, Teucladiol, 4β,6β-dihydroxy-1α,5β(H)-guai-9-ene
PARP1	Poly [ADP-ribose] polymerase-1	4',7-dimethoxy apigenin, Diosmetin, 6-hydroxy luteolin, Acacetin, Apigenin, Cirsilineol, Cirsiliol, Cirsimaritin, Eupatorin, Isoscutellarein, Jaceosidin, Luteolin, Quercetin, t-Ferulic acid, Capitatin, Teupolin VII, Teupolin VIII, (1R,6R,7R,8S,11R)-1,6-dihydroxy-4,11-dimethyl-germacran-4(5), 10(14)-dien-8,12-olide, Teucladiol, 4β,6β-dihydroxy-1α,5β(H)-guai-9-ene, Oplopanone, Oxyphyllenodiol A, La…
PER2	Period circadian protein homolog 2	Oplopanone, β-eudesmol
PIK3CA	PI3-kinase p110-alpha subunit	Caffeic acid, 20-O-acetyl-teucrasiatin, Capitatin, Clerodane-6,7-dione,(1R, 4S, 10R) 10,11-dimethyl-dicyclohex-5(6)-en-1,4-diol-7-one, Arteincultone
PIK3CB	PI3-kinase p110-beta subunit	Caffeic acid, Capitatin
PIK3CD	PI3-kinase p110-delta subunit	Capitatin
PIK3CG	PI3-kinase p110-gamma subunit	4',7-dimethoxy apigenin, 6-hydroxy luteolin, Cirsilineol, Cirsiliol, Jaceosidin, Quercetin, Gallic acid, Arteincultone, Ladanein, Salvigenin, 5,3',4'- trihydroxy-3,7-dimethoxyflavone, Jaranol
PIK3R1	PI3-kinase p85-alpha subunit	Diosmetin, 6-hydroxy luteolin, Acacetin, Apigenin, Cirsiliol, Cirsimaritin, Isoscutellarein, Jaceosidin, Luteolin, Quercetin, (1R, 4S, 10R) 10,11-dimethyl-dicyclohex-5(6)-en-1,4-diol-7-one, 5,3',4'- trihydroxy-3,7-dimethoxyflavone, Jaranol
PLA2G1B	Phospholipase A2 group 1B	Diosmetin, 6-hydroxy luteolin, Cirsimaritin, Eupatorin, Isoscutellarein, Jaceosidin, Luteolin, Quercetin, 1α-hydroxy isoondetamnone, Ladanein, 5,3',4'- trihydroxy-3,7-dimethoxyflavone, α-Cadinol, 7-epi-Eudesm-4(15)-ene-lβ,6α-diol, 7-epi-Eudesm-4(15)-ene-lβ,6β-diol
PLA2G2A	Phospholipase A2 group IIA	Diosmetin, Acacetin, Cirsilineol, Cirsiliol, Cirsimaritin, Eupatorin, Jaceosidin, Ladanein
PLAT	Plasminogen Activator, Tissue Type	Quercetin
PLG	Plasminogen	4',7-dimethoxy apigenin, Diosmetin, Acacetin, Apigenin, Cirsilineol, Cirsiliol, Cirsimaritin, Eupatorin, Jaceosidin, Luteolin, Oplopanone, Ladanein, Salvigenin, 5,3',4'- trihydroxy-3,7-dimethoxyflavone, Jaranol
PON1	Paraoxonase 1	Quercetin
PPARA	Peroxisome proliferator-activated receptor alpha	Quercetin, (1R, 4S, 10R) 10,11-dimethyl-dicyclohex-5(6)-en-1,4-diol-7-one, Oplopanone, α-Cadinol
PPARD	Peroxisome proliferator-activated receptor delta	Cirsilineol, Quercetin, (1R, 4S, 10R) 10,11-dimethyl-dicyclohex-5(6)-en-1,4-diol-7-one, Oplopanone, Oxyphyllenodiol A, Arteincultone, α-Cadinol
PPARG	Peroxisome proliferator-activated receptor gamma	Catechin, Jaceosidin , Luteolin, Quercetin, (1R, 4S, 10R) 10,11-dimethyl-dicyclohex-5(6)-en-1,4-diol-7-one, Arteincultone, α-Cadinol
PPP2CA	Serine/threonine protein phosphatase 2A, catalytic subunit, alpha isoform	4α-[(β-D-glucopyranosyloxy)methyl]-5α-(2-hydroxyethyl)-3-methylcyclopent-2-en-1-one
PRKAA2	AMP-activated protein kinase, alpha-2 subunit	Clerodane-6,7-dione
PRKCB	Protein kinase C beta	Quercetin, Capitatin, 4β,6β-dihydroxy-1α,5β(H)-guai-9-ene, Oplopanone
PSEN1	Presenilin 1	Teupolin VII, Teupolin VIII
PTEN	Phosphatase And Tensin Homolog	Quercetin
PTGS2	Prostaglandin G/H synthase 2	4',7-dimethoxy apigenin, Diosmetin, 6-hydroxy luteolin, Acacetin, Apigenin, Catechin, Cirsilineol, Cirsiliol, Cirsimaritin, Eupatorin, Isoscutellarein, Jaceosidin, Luteolin, Quercetin, Caffeic acid, Gallic acid, p-Coumaric acid, t-Ferulic acid, Vanillic acid, 2-(3,4-dihydroxyphenyl)ethanol, Tyrosol, (1R,6R,7R,8S,11R)-1,6-dihydroxy-4,11-dimethyl-germacran-4(5), 10(14)-dien-8,12-olide, (10R,1R,4S,5…
PTPN1	Protein-tyrosine phosphatase 1B	4',7-dimethoxy apigenin, Cirsimaritin, Caffeic acid, p-Coumaric acid, t-Ferulic acid, 4α-[(β-D-glucopyranosyloxy)methyl]-5α-(2-hydroxyethyl)-3-methylcyclopent-2-en-1-one, 5α-[2-(β-D-glucopyranosyloxy)ethyl]-4α-hydroxymethyl-3-methylcyclopent-2-en-1-one, (1R, 4S, 10R) 10,11-dimethyl-dicyclohex-5(6)-en-1,4-diol-7-one, (1R,6R,7R,8S,11R)-1,6-dihydroxy-4,11-dimethyl-germacran-4(5), 10(14)-dien-8,12-ol…
PTPRS	Receptor-type tyrosine-protein phosphatase S	4',7-dimethoxy apigenin, Diosmetin, 6-hydroxy luteolin, Acacetin, Apigenin, Cirsilineol, Cirsiliol, Cirsimaritin, Eupatorin, Isoscutellarein, Jaceosidin, Luteolin, Quercetin, Ladanein, Salvigenin, 5,3',4'- trihydroxy-3,7-dimethoxyflavone, Jaranol
RASGRP1	RAS guanyl-releasing protein 1 (by homology)	4β,6β-dihydroxy-1α,5β(H)-guai-9-ene, Oplopanone
RBP4	Plasma retinol-binding protein	Teupolin VII, Teupolin VIII
RELA	RELA proto-oncogene, NF-kB subunit	Acacetin, Apigenin, Luteolin, Quercetin, t-Ferulic acid, 2-(3,4-dihydroxyphenyl)ethanol
REN	Renin	t-Ferulic acid
RORC	Nuclear receptor ROR-gamma	(1R, 4S, 10R) 10,11-dimethyl-dicyclohex-5(6)-en-1,4-diol-7-one, 4β,6β-dihydroxy-1α,5β(H)-guai-9-ene, α-Cadinol, 7-epi-Eudesm-4(15)-ene-lβ,6α-diol, 7-epi-Eudesm-4(15)-ene-lβ,6β-diol
RPS6KA3	Ribosomal protein S6 kinase alpha 3	Clerodane-6,7-dione
RPS6KB1	Ribosomal protein S6 kinase 1	Teupolin VII
RUNX2	Runt Related Transcription Factor 2	Quercetin
SCD	Acyl-CoA desaturase	1α-hydroxy isoondetamnone
SELE	Selectin E	Quercetin, Teupolin VIII
SERPINE1	Serpin Family E Member 1	Apigenin, Quercetin, Gallic acid, Vanillic acid
SHBG	Testis-specific androgen-binding protein	Teupolin VII, Teupolin VIII, (1R, 4S, 10R) 10,11-dimethyl-dicyclohex-5(6)-en-1,4-diol-7-one, 1α-hydroxy isoondetamnone, 4β,6β-dihydroxy-1α,5β(H)-guai-9-ene, Oplopanone, Oxyphyllenodiol A, β-eudesmol, α-Cadinol, 7-epi-Eudesm-4(15)-ene-lβ,6α-diol, 7-epi-Eudesm-4(15)-ene-lβ,6β-diol
SLC22A12	Solute carrier family 22 member 12	Acacetin, Apigenin, Cirsiliol, Cirsimaritin, Isoscutellarein, Quercetin, Arteincultone, Ladanein, Salvigenin, 5,3',4'- trihydroxy-3,7-dimethoxyflavone, Jaranol
SLC2A4	Solute Carrier Family 2 Member 4	Apigenin, Luteolin, Quercetin
SLC5A1	Sodium/glucose cotransporter 1	4α-[(β-D-glucopyranosyloxy)methyl]-5α-(2-hydroxyethyl)-3-methylcyclopent-2-en-1-one
SLC5A2	Sodium/glucose cotransporter 2	4α-[(β-D-glucopyranosyloxy)methyl]-5α-(2-hydroxyethyl)-3-methylcyclopent-2-en-1-one, 5α-[2-(β-D-glucopyranosyloxy)ethyl]-4α-hydroxymethyl-3-methylcyclopent-2-en-1-one, Prunasin
SLC6A2	Norepinephrine transporter	Caffeic acid, t-Ferulic acid, 2-(3,4-dihydroxyphenyl)ethanol, Tyrosol, Teupolin VII, Teupolin VIII, (1R,6R,7R,8S,11R)-1,6-dihydroxy-4,11-dimethyl-germacran-4(5), 10(14)-dien-8,12-olide, 4β,6β-dihydroxy-1α,5β(H)-guai-9-ene, β-eudesmol, α-Cadinol, 7-epi-Eudesm-4(15)-ene-lβ,6α-diol, 7-epi-Eudesm-4(15)-ene-lβ,6β-diol
SLC6A4	Serotonin transporter	4',7-dimethoxy apigenin, (1R, 4S, 10R) 10,11-dimethyl-dicyclohex-5(6)-en-1,4-diol-7-one, 1α-hydroxy isoondetamnone, 4β,6β-dihydroxy-1α,5β(H)-guai-9-ene, Oplopanone, Oxyphyllenodiol A, β-eudesmol, α-Cadinol, 7-epi-Eudesm-4(15)-ene-lβ,6α-diol, 7-epi-Eudesm-4(15)-ene-lβ,6β-diol
SOD1	Superoxide Dismutase 1	Quercetin
SOD3	Superoxide Dismutase 3	Quercetin
SORD	Sorbitol dehydrogenase	Teupolin VII, Teupolin VIII
SPP1	Secreted Phosphoprotein 1	Quercetin
SRC	Tyrosine-protein kinase SRC	4',7-dimethoxy apigenin, Diosmetin, 6-hydroxy luteolin, Acacetin, Apigenin, Cirsilineol, Cirsiliol, Eupatorin, Isoscutellarein, Jaceosidin, Luteolin, Quercetin, Clerodane-6,7-dione, Ladanein, Salvigenin, 5,3',4'- trihydroxy-3,7-dimethoxyflavone, Jaranol
SREBF2	Sterol regulatory element-binding protein 2	4β,6β-dihydroxy-1α,5β(H)-guai-9-ene, α-Cadinol, 7-epi-Eudesm-4(15)-ene-lβ,6α-diol, 7-epi-Eudesm-4(15)-ene-lβ,6β-diol
SSTR4	Somatostatin receptor 4	Prunasin
ST6GAL1	Beta-galactoside alpha-2,6-sialyltransferase 1	4',7-dimethoxy apigenin, Diosmetin, Acacetin, Apigenin, Cirsilineol, Cirsiliol, Cirsimaritin, Eupatorin, Jaceosidin, Salvigenin
STAT3	Signal transducer and activator of transcription 3	Caffeic acid, t-Ferulic acid, 4α-[(β-D-glucopyranosyloxy)methyl]-5α-(2-hydroxyethyl)-3-methylcyclopent-2-en-1-one, 5α-[2-(β-D-glucopyranosyloxy)ethyl]-4α-hydroxymethyl-3-methylcyclopent-2-en-1-one, Teupolin VIII
SULT1A1	sulfotransferase family 1A member 1	Gallic acid
TGFB1	Transforming Growth Factor Beta 1	Quercetin
THBD	Thrombomodulin	Quercetin
TLR4	Toll-like receptor 4 (by homology)	Caffeic acid, p-Coumaric acid, t-Ferulic acid
TLR9	Toll-like receptor (TLR7/TLR9)	t-Ferulic acid, (1R,6R,7R,8S,11R)-1,6-dihydroxy-4,11-dimethyl-germacran-4(5), 10(14)-dien-8,12-olide
TNF	TNF-alpha	Apigenin, Luteolin, Quercetin, Capitatin, (1R, 4S, 10R) 10,11-dimethyl-dicyclohex-5(6)-en-1,4-diol-7-one, 1α-hydroxy isoondetamnone, Oxyphyllenodiol A
TNKS2	Tankyrase-2	4',7-dimethoxy apigenin, Diosmetin, 6-hydroxy luteolin, Acacetin, Apigenin, Cirsilineol, Cirsiliol, Cirsimaritin, Eupatorin, Isoscutellarein, Jaceosidin, Luteolin, Quercetin, Ladanein, Salvigenin, 5,3',4'- trihydroxy-3,7-dimethoxyflavone, Jaranol
TP53	Tumor Protein P53	Acacetin, Apigenin, Luteolin, Quercetin, Gallic acid
TRPM2	Transient Receptor Potential Cation Channel Subfamily M Member 2	Apigenin
TTR	Transthyretin	4',7-dimethoxy apigenin, Diosmetin, 6-hydroxy luteolin, Acacetin, Apigenin, Cirsilineol, Cirsiliol, Cirsimaritin, Eupatorin, Isoscutellarein, Jaceosidin, Luteolin, Quercetin, Gallic acid, t-Ferulic acid, Vanillic acid, Ladanein, Salvigenin
TYMP	Thymidine phosphorylase	4α-[(β-D-glucopyranosyloxy)methyl]-5α-(2-hydroxyethyl)-3-methylcyclopent-2-en-1-one, 5α-[2-(β-D-glucopyranosyloxy)ethyl]-4α-hydroxymethyl-3-methylcyclopent-2-en-1-one
UTS2R	Urotensin II receptor	Capitatin, Teucladiol, 4β,6β-dihydroxy-1α,5β(H)-guai-9-ene
VCAM1	vascular cell adhesion molecule 1	Quercetin
VDR	Vitamin D receptor	4β,6β-dihydroxy-1α,5β(H)-guai-9-ene, Oplopanone
VEGFA	Vascular endothelial growth factor A	Apigenin, Luteolin, Quercetin, Prunasin
